# Supplementary material for: Automated Diagnosis of Various Gastrointestinal Lesions Using a Deep Learning–Based Classification and Retrieval Framework With a Large Endoscopic Database: Model Development and Validation
Source: J Med Internet Res. 2020 Nov 26;22(11):e18563. doi: 10.2196/18563 (PMC7728528; doi:10.2196/18563)
Supplement: Multimedia Appendix 2 [file jmir_v22i11e18563_app2.xlsx]

## Sheet: Figure 9_Results
DenseNet201+LSTM Results (StepSize:1 to 20)
	Fold1				Fold2				Average				Average Performance
StepSize	Acc	F1.Score	mAP	mAR	Acc	F1.Score	mAP	mAR	Acc	F1.Score	mAP	mAR
1	93.5318	93.6731	93.7645	93.5819	91.4808	91.579	93.1421	90.0675	92.51	92.63	93.45	91.82	92.6
2	93.6104	94.0233	94.0577	93.989	91.8505	92.3944	94.1949	90.6614	92.73	93.21	94.13	92.33	93.1
3	94.0066	94.4446	94.7034	94.1873	92.2709	92.9215	94.6857	91.2218	93.14	93.68	94.69	92.7	93.55
4	93.4622	94.0507	94.2769	93.8256	92.015	92.7879	94.7123	90.9402	92.74	93.42	94.49	92.38	93.26
5	93.7251	94.1786	94.6523	93.7096	92.157	92.911	94.9322	90.9741	92.94	93.54	94.79	92.34	93.4
6	93.2095	94.0896	94.3905	93.7905	92.1612	93.3908	95.4456	91.4226	92.69	93.74	94.92	92.61	93.49
7	93.5804	94.1165	94.5261	93.7105	91.9386	93.301	95.7295	90.9927	92.76	93.71	95.13	92.35	93.49
8	93.3095	93.9532	94.6937	93.2242	92.5277	93.5049	95.5796	91.5184	92.92	93.73	95.14	92.37	93.54
9	93.8011	94.4392	94.7058	94.1742	92.4014	93.1131	95.1706	91.1427	93.1	93.78	94.94	92.66	93.62
10	94.3636	94.8019	95.3315	94.2781	92.405	93.447	95.8802	91.501	93.38	94.12	95.61	92.89	94
11	93.5823	94.1116	94.0268	94.1965	92.5575	93.0808	94.884	91.3449	93.07	93.6	94.46	92.77	93.48
12	93.3021	93.8942	94.2733	93.5181	92.0087	93.254	95.6186	91.0036	92.66	93.57	94.95	92.26	93.36
13	93.971	94.4479	94.9603	93.9409	92.54	93.3744	95.4113	91.4225	93.26	93.91	95.19	92.68	93.76
14	94.2264	94.7634	95.2101	94.3208	92.6885	93.6331	95.3836	91.9457	93.46	94.2	95.3	93.13	94.02
15	93.977	94.312	94.5489	94.0763	92.2114	93.3556	95.4513	91.3499	93.09	93.83	95	92.71	93.66
16	93.1311	94.0033	94.3461	93.663	92.2196	93.4972	95.7242	91.3715	92.68	93.75	95.04	92.52	93.5
17	93.9596	94.7579	94.8516	94.6644	92.4892	93.3766	95.3729	91.4621	93.22	94.07	95.11	93.06	93.87
18	93.3339	93.8487	93.703	93.9948	92.4354	93.7808	96.0349	91.6301	92.88	93.81	94.87	92.81	93.59
19	93.7974	94.5634	94.6667	94.4603	92.8507	93.7697	95.867	91.7623	93.32	94.17	95.27	93.11	93.97
20	93.4438	94.0784	94.299	93.8587	92.6798	93.397	95.1031	91.7511	93.06	93.74	94.7	92.8	93.58
						Maximum Performance:			93.46	94.2	95.61	93.13	94.02

## Sheet: Figure 10_Results
# Frames	Accuracy1	Accuracy2	Accuracy	Std	F1.Score1	F1.Score2	F1.Score	Std	mAP1	mAP2	mAP	Std	mAR1	mAR2	mAR	Std	Average
1	92.9296	91.0882	92.0089	1.30201	93.0839	91.5235	92.3037	1.10338	93.1495	93.0061	93.0778	0.101399	93.0184	90.0874	91.5529	2.07252	92.236
2	93.4098	91.9192	92.6645	1.05403	93.814	92.4747	93.1444	0.947038	93.8987	94.0389	93.9688	0.0991176	93.7295	90.9618	92.3456	1.95711	93.031
3	93.5699	92.2279	92.8989	0.948912	94.0274	92.9237	93.4755	0.780413	94.175	94.6101	94.3925	0.307617	93.8802	91.2964	92.5883	1.82701	93.339
4	93.6652	92.2966	92.9809	0.967776	94.1825	93.0694	93.626	0.787054	94.3924	94.7807	94.5866	0.274564	93.9735	91.4188	92.6961	1.80641	93.472
5	93.749	92.3537	93.0514	0.986641	94.2746	93.1228	93.6987	0.814436	94.5126	94.878	94.6953	0.258379	94.0379	91.4314	92.7346	1.84301	93.545
6	93.8215	92.4223	93.1219	0.989334	94.3369	93.2208	93.7789	0.789168	94.6243	95.0136	94.8189	0.275262	94.0512	91.4945	92.7729	1.80788	93.623
7	93.8977	92.4414	93.1695	1.02976	94.4008	93.2798	93.8403	0.792711	94.7232	95.058	94.8906	0.236682	94.0806	91.5669	92.8237	1.77747	93.681
8	93.9854	92.4681	93.2267	1.07288	94.508	93.3087	93.9084	0.848043	94.8431	95.09	94.9665	0.174614	94.1754	91.593	92.8842	1.82605	93.746
9	94.0578	92.5214	93.2896	1.08636	94.5857	93.375	93.9804	0.856121	94.9104	95.1681	95.0393	0.182194	94.2633	91.6482	92.9557	1.84911	93.816
10	94.0921	92.5519	93.322	1.08905	94.628	93.4541	94.041	0.830085	94.9869	95.2404	95.1137	0.179227	94.2718	91.7335	93.0026	1.7948	93.87
11	94.1416	92.5786	93.3601	1.10522	94.6926	93.4964	94.0945	0.845817	95.0683	95.2789	95.1736	0.148947	94.3199	91.7794	93.0497	1.79638	93.919
12	94.2064	92.6053	93.4059	1.13217	94.7541	93.5119	94.133	0.878394	95.1471	95.2946	95.2209	0.104342	94.3644	91.7946	93.0795	1.81712	93.96
13	94.2331	92.6739	93.4535	1.10253	94.8016	93.6082	94.2049	0.843817	95.2089	95.3696	95.2893	0.113624	94.3976	91.9107	93.1542	1.75854	94.025
14	94.2865	92.6853	93.4859	1.13217	94.8654	93.6321	94.2487	0.872113	95.2894	95.3836	95.3365	0.0666038	94.4452	91.9437	93.1945	1.76882	94.066
15	94.3475	92.7463	93.5469	1.13217	94.9463	93.7135	94.3299	0.87174	95.3833	95.4539	95.4186	0.0499086	94.5133	92.0354	93.2743	1.75213	94.142
16	94.4123	92.7616	93.5869	1.16721	95.0288	93.7608	94.3948	0.896604	95.4647	95.5221	95.4934	0.0405673	94.5968	92.0633	93.33	1.79148	94.201
17	94.4542	92.8149	93.6346	1.15912	95.0904	93.8193	94.4548	0.898824	95.5328	95.5688	95.5508	0.0254405	94.652	92.1326	93.3923	1.78149	94.258
18	94.4542	92.8073	93.6308	1.16451	95.1125	93.8148	94.4637	0.917672	95.5827	95.5614	95.5721	0.0150899	94.647	92.1308	93.3889	1.77917	94.264
19	94.5304	92.8378	93.6841	1.19685	95.198	93.8489	94.5235	0.954014	95.6681	95.5998	95.634	0.0483135	94.7325	92.1609	93.4467	1.81843	94.322
20	94.5228	92.8759	93.6994	1.16451	95.1964	93.8867	94.5416	0.926077	95.6597	95.6261	95.6429	0.0237535	94.7376	92.2095	93.4735	1.78761	94.339
21	94.5914	92.8836	93.7375	1.20763	95.2622	93.9163	94.5892	0.951715	95.739	95.6576	95.6983	0.057519	94.7902	92.2372	93.5137	1.80522	94.385
22	94.6791	92.9102	93.7947	1.25075	95.3506	93.9418	94.6462	0.996157	95.8214	95.6762	95.7488	0.102642	94.8844	92.2691	93.5768	1.84925	94.442
23	94.7362	92.9522	93.8442	1.26153	95.4114	93.9928	94.7021	1.00308	95.9006	95.722	95.8113	0.126243	94.9271	92.3249	93.626	1.84004	94.496
24	94.8277	92.975	93.9014	1.31005	95.4958	94.0136	94.7547	1.04805	95.9843	95.7257	95.855	0.182861	95.0122	92.3617	93.687	1.8742	94.549
25	94.8506	92.9865	93.9185	1.31813	95.5235	94.0517	94.7876	1.04071	96.0164	95.7679	95.8922	0.175689	95.0356	92.3959	93.7158	1.86655	94.579
26	94.9535	93.0093	93.9814	1.37473	95.6249	94.0671	94.846	1.10156	96.0818	95.7708	95.9263	0.219894	95.1724	92.4229	93.7976	1.94418	94.638
27	94.9573	93.0322	93.9948	1.36125	95.6468	94.0981	94.8725	1.09508	96.1055	95.7986	95.9521	0.217006	95.1925	92.4569	93.8247	1.9343	94.661
28	95.0717	93.0284	94.05	1.4448	95.7451	94.1219	94.9335	1.14777	96.1758	95.8192	95.9975	0.252168	95.3182	92.4837	93.9009	2.0043	94.72
29	95.1288	93.0475	94.0881	1.47175	95.7708	94.1611	94.966	1.13826	96.186	95.8679	96.0269	0.224943	95.3593	92.514	93.9367	2.01189	94.754
30	95.1936	93.0665	94.1301	1.5041	95.8339	94.1878	95.0108	1.16398	96.2397	95.8784	96.0591	0.255467	95.4315	92.5557	93.9936	2.03347	94.798
31	95.2508	93.0665	94.1587	1.54452	95.8858	94.2116	95.0487	1.1838	96.2809	95.9193	96.1001	0.255668	95.4938	92.5636	94.0287	2.07198	94.834
32	95.2889	93.0398	94.1644	1.59034	95.9225	94.2211	95.0718	1.20311	96.3174	95.9465	96.1319	0.262233	95.5309	92.5566	94.0438	2.10317	94.853
33	95.3537	93.0856	94.2196	1.60382	95.9816	94.2839	95.1327	1.20041	96.3549	95.9989	96.1769	0.251749	95.6111	92.6292	94.1201	2.10855	94.912
34	95.4414	93.097	94.2692	1.65772	96.0839	94.3114	95.1976	1.25332	96.4064	96.0471	96.2267	0.254075	95.7635	92.6374	94.2004	2.21052	94.974
35	95.5252	93.1008	94.313	1.71432	96.1725	94.3231	95.2478	1.30773	96.4797	96.0531	96.2664	0.301694	95.8672	92.6543	94.2607	2.27186	95.022
36	95.59	93.1313	94.3607	1.73857	96.2451	94.36	95.3026	1.33299	96.549	96.0781	96.3136	0.333009	95.9431	92.7023	94.3227	2.29163	95.075
37	95.6281	93.1427	94.3854	1.75744	96.2838	94.37	95.3269	1.35321	96.5865	96.0896	96.3381	0.351353	95.9829	92.7109	94.3469	2.31365	95.099
38	95.6777	93.1161	94.3969	1.81134	96.3313	94.3469	95.3391	1.40322	96.6267	96.0666	96.3467	0.396063	96.0377	92.6876	94.3626	2.36887	95.111
39	95.7272	93.1504	94.4388	1.82212	96.382	94.3918	95.3869	1.40732	96.6738	96.1125	96.3932	0.396961	96.0919	92.7316	94.4118	2.37613	95.158
40	95.7692	93.1809	94.475	1.83021	96.4329	94.4164	95.4246	1.42588	96.7133	96.1329	96.4231	0.410368	96.1541	92.7601	94.4571	2.39995	95.195
41	95.7272	93.2304	94.4788	1.76552	96.3581	94.426	95.3921	1.36621	96.6225	96.1485	96.3855	0.33516	96.0953	92.7642	94.4297	2.3554	95.172
42	95.7158	93.2495	94.4826	1.74396	96.3083	94.4618	95.385	1.30573	96.5444	96.1928	96.3686	0.248668	96.0734	92.7919	94.4327	2.32033	95.167
43	95.7577	93.2876	94.5227	1.74666	96.3482	94.4903	95.4193	1.31373	96.5888	96.2299	96.4093	0.25376	96.1089	92.8126	94.4607	2.33085	95.203
44	95.8035	93.3181	94.5608	1.75744	96.397	94.5209	95.4589	1.32661	96.6439	96.2504	96.4472	0.278269	96.1513	92.8524	94.5019	2.33267	95.242
45	95.8645	93.3486	94.6065	1.779	96.447	94.5586	95.5028	1.33532	96.6982	96.2896	96.4939	0.288913	96.1971	92.8887	94.5429	2.33942	95.287
46	95.895	93.3676	94.6313	1.78708	96.4799	94.5945	95.5372	1.33321	96.7368	96.341	96.5389	0.279833	96.2244	92.9101	94.5673	2.34356	95.319
47	95.8873	93.3905	94.6389	1.76552	96.4808	94.6114	95.5461	1.32191	96.7493	96.3621	96.5557	0.273785	96.2138	92.9231	94.5685	2.3269	95.327
48	95.9559	93.4058	94.6808	1.80325	96.5617	94.6463	95.604	1.3544	96.8168	96.3777	96.5973	0.31052	96.3078	92.9759	94.6419	2.35602	95.381
49	95.9941	93.4439	94.719	1.80325	96.5737	94.6396	95.6067	1.3676	96.8247	96.3662	96.5955	0.324187	96.324	92.9738	94.6489	2.36895	95.393
50	96.0512	93.4591	94.7552	1.8329	96.6201	94.6483	95.6342	1.39423	96.8613	96.3765	96.6189	0.342824	96.3801	92.9811	94.6806	2.40344	95.422
51	96.0741	93.4706	94.7723	1.84098	96.6336	94.6614	95.6475	1.39454	96.8597	96.3866	96.6231	0.334526	96.4086	92.9969	94.7028	2.4124	95.436
52	96.0855	93.482	94.7838	1.84098	96.6329	94.656	95.6445	1.39787	96.8419	96.384	96.613	0.323758	96.4248	92.9889	94.7069	2.42957	95.437
53	96.116	93.4972	94.8066	1.85176	96.6494	94.6649	95.6571	1.40325	96.8554	96.3841	96.6198	0.333283	96.4442	93.0059	94.7251	2.43122	95.452
54	96.1541	93.5239	94.839	1.85985	96.6858	94.6818	95.6838	1.41705	96.8766	96.4083	96.6424	0.331151	96.4958	93.0161	94.7559	2.46052	95.48
55	96.177	93.5544	94.8657	1.85446	96.7114	94.7222	95.7168	1.40655	96.8912	96.4514	96.6713	0.310938	96.5322	93.0539	94.793	2.45957	95.512
56	96.2304	93.5925	94.9114	1.86524	96.763	94.757	95.76	1.41844	96.9261	96.497	96.7115	0.303398	96.6004	93.0786	94.8395	2.49028	95.556
57	96.2723	93.665	94.9686	1.84367	96.8125	94.8212	95.8168	1.40801	96.952	96.5473	96.7496	0.286141	96.6733	93.1558	94.9146	2.48728	95.612
58	96.299	93.7069	95.0029	1.83289	96.8436	94.854	95.8488	1.40686	96.9727	96.5736	96.7731	0.282165	96.7149	93.1946	94.9548	2.48925	95.645
59	96.3295	93.745	95.0372	1.8275	96.9005	94.8857	95.8931	1.42472	97.0058	96.5967	96.8013	0.289279	96.7955	93.2342	95.0148	2.5182	95.687
60	96.3752	93.7526	95.0639	1.85445	96.9686	94.9026	95.9356	1.46091	97.0504	96.6199	96.8351	0.304407	96.8871	93.2453	95.0662	2.57511	95.725
61	96.3828	93.7907	95.0868	1.83289	96.9831	94.9245	95.9538	1.45564	97.064	96.6228	96.8434	0.312006	96.9024	93.285	95.0937	2.5579	95.744
62	96.4209	93.806	95.1135	1.84906	97.0487	94.9539	96.0013	1.48124	97.1061	96.6463	96.8762	0.325125	96.9913	93.3197	95.1555	2.59621	95.787
63	96.4514	93.8898	95.1706	1.81132	97.0827	95.0115	96.0471	1.4646	97.153	96.6864	96.9197	0.329901	97.0126	93.3935	95.2031	2.55904	95.835
64	96.52	93.9051	95.2126	1.84906	97.1242	95.0198	96.072	1.48802	97.1932	96.7222	96.9577	0.333093	97.0552	93.3763	95.2158	2.60138	95.865
65	96.5353	93.9432	95.2393	1.83288	97.1394	95.0364	96.0879	1.48705	97.1991	96.7358	96.9675	0.327572	97.0797	93.3956	95.2377	2.60508	95.883
66	96.581	93.9851	95.2831	1.83558	97.1839	95.0415	96.1127	1.51485	97.2316	96.7332	96.9824	0.352441	97.1362	93.4081	95.2721	2.63618	95.913
67	96.6153	93.9775	95.2964	1.86523	97.2253	95.0093	96.1173	1.56691	97.2512	96.719	96.9851	0.376301	97.1993	93.359	95.2791	2.71553	95.919
68	96.6191	93.9546	95.2869	1.88409	97.2207	94.9816	96.1011	1.58329	97.2477	96.728	96.9878	0.367487	97.1937	93.2972	95.2454	2.75531	95.905
69	96.6344	93.9737	95.304	1.8814	97.2529	94.9981	96.1255	1.5944	97.2724	96.769	97.0207	0.355942	97.2335	93.2909	95.2622	2.78786	95.928
70	96.6649	93.9775	95.3212	1.90026	97.2805	95.0071	96.1438	1.60757	97.2916	96.7619	97.0267	0.374557	97.2694	93.3148	95.2921	2.79638	95.946
71	96.6535	93.9813	95.3174	1.88948	97.2776	95.0288	96.1532	1.59015	97.2912	96.8052	97.0482	0.343666	97.2639	93.3164	95.2901	2.79136	95.952
72	96.7068	94.0156	95.3612	1.90296	97.3342	95.0542	96.1942	1.61221	97.3187	96.8375	97.0781	0.340316	97.3496	93.3354	95.3425	2.83851	95.994
73	96.6878	94.0156	95.3517	1.88948	97.3217	95.0632	96.1925	1.59701	97.3042	96.8315	97.0678	0.334212	97.3393	93.3584	95.3489	2.81496	95.99
74	96.7106	94.0461	95.3784	1.88409	97.347	95.0891	96.2181	1.59655	97.3262	96.8571	97.0917	0.331694	97.3678	93.3846	95.3762	2.8166	96.016
75	96.7259	94.0347	95.3803	1.90296	97.3528	95.0777	96.2152	1.60873	97.3184	96.8437	97.081	0.335634	97.3872	93.375	95.3811	2.83711	96.014
76	96.7564	94.0614	95.4089	1.90565	97.3845	95.1005	96.2425	1.61502	97.3474	96.8655	97.1065	0.340689	97.4216	93.3986	95.4101	2.84469	96.042
77	96.7792	94.0728	95.426	1.91374	97.4119	95.1169	96.2644	1.62281	97.3616	96.8859	97.1238	0.336319	97.4623	93.4114	95.4368	2.86448	96.063
78	96.7945	94.0766	95.4355	1.92182	97.4326	95.107	96.2698	1.64442	97.3723	96.8677	97.12	0.356829	97.4929	93.4092	95.451	2.88761	96.069
79	96.8364	94.069	95.4527	1.95686	97.4649	95.0971	96.281	1.67424	97.393	96.8351	97.1141	0.394485	97.5368	93.4204	95.4786	2.91074	96.082
80	96.8707	94.1033	95.487	1.95686	97.5059	95.1015	96.3037	1.70013	97.4327	96.8161	97.1244	0.436003	97.5792	93.4466	95.5129	2.92214	96.107
81	96.9088	94.1414	95.5251	1.95686	97.5624	95.1186	96.3405	1.72801	97.4704	96.8339	97.1521	0.450035	97.6546	93.4631	95.5588	2.96389	96.144
82	96.9469	94.1262	95.5366	1.99459	97.6018	95.0935	96.3476	1.77364	97.5058	96.8109	97.1584	0.491351	97.6979	93.4359	95.5669	3.01373	96.152
83	96.9698	94.1185	95.5442	2.01615	97.6246	95.0741	96.3494	1.80345	97.5211	96.7942	97.1576	0.514001	97.7283	93.4141	95.5712	3.05059	96.156
84	97.0003	94.1147	95.5575	2.04041	97.6657	95.0644	96.3651	1.83933	97.5593	96.7958	97.1775	0.539863	97.7723	93.3939	95.5831	3.09594	96.171
85	97.0308	94.0766	95.5537	2.08892	97.704	95.0116	96.3578	1.90386	97.5913	96.7331	97.1622	0.606805	97.8171	93.3502	95.5836	3.15852	96.164
86	97.0651	94.0842	95.5747	2.10779	97.7395	95.0133	96.3764	1.92773	97.6215	96.7268	97.1742	0.632611	97.8578	93.3593	95.6085	3.18087	96.183
87	97.0842	94.0804	95.5823	2.12396	97.7592	94.9986	96.3789	1.95207	97.6354	96.7025	97.169	0.65969	97.8833	93.3537	95.6185	3.20295	96.187
88	97.1413	94.0804	95.6109	2.16439	97.8097	94.998	96.4038	1.98821	97.6771	96.7023	97.1897	0.689325	97.9427	93.3527	95.6477	3.24561	96.213
89	97.1833	94.0804	95.6318	2.19403	97.8532	94.9972	96.4252	2.01952	97.7196	96.7072	97.2134	0.715866	97.9872	93.3466	95.6669	3.28141	96.234
90	97.1718	94.0804	95.6261	2.18595	97.8189	95	96.4094	1.99328	97.6914	96.7223	97.2068	0.685202	97.9468	93.3378	95.6423	3.25899	96.221
91	97.149	94.0957	95.6223	2.159	97.7593	95.0057	96.3825	1.94704	97.6497	96.7164	97.183	0.659899	97.8691	93.3545	95.6118	3.19232	96.2
92	97.1337	94.0881	95.6109	2.15361	97.7285	94.9985	96.3635	1.93042	97.6304	96.7086	97.1695	0.651822	97.8269	93.3479	95.5874	3.16713	96.183
93	97.1223	94.0804	95.6014	2.15091	97.6858	94.9762	96.331	1.91598	97.6038	96.6833	97.1435	0.650913	97.768	93.3284	95.5482	3.13927	96.156
94	97.1261	94.0881	95.6071	2.14822	97.6854	94.9945	96.34	1.9027	97.6044	96.7069	97.1556	0.634619	97.7665	93.3418	95.5542	3.12874	96.164
95	97.149	94.0919	95.6204	2.16169	97.7055	94.998	96.3518	1.91451	97.621	96.7184	97.1697	0.638245	97.7902	93.3377	95.564	3.14836	96.176
96	97.1375	94.0804	95.609	2.16169	97.6901	94.9844	96.3372	1.9132	97.6093	96.7091	97.1592	0.636591	97.7709	93.3202	95.5455	3.14717	96.163
97	97.1528	94.0842	95.6185	2.16978	97.7035	94.9933	96.3484	1.91635	97.6287	96.7267	97.1777	0.637786	97.7784	93.321	95.5497	3.15183	96.174
98	97.168	94.1109	95.6395	2.16169	97.7333	95.0237	96.3785	1.916	97.6483	96.748	97.1981	0.63666	97.8185	93.3598	95.5892	3.15274	96.201
99	97.1909	94.1376	95.6642	2.159	97.7424	95.0537	96.3981	1.90124	97.6633	96.7739	97.2186	0.628933	97.8217	93.3936	95.6076	3.13115	96.222
100	97.1871	94.1338	95.6604	2.159	97.7347	95.0537	96.3942	1.89578	97.6536	96.7818	97.2177	0.616514	97.8159	93.3862	95.601	3.13226	96.218
101	97.2099	94.1262	95.6681	2.18056	97.7571	95.0441	96.4006	1.91835	97.6928	96.7749	97.2338	0.649091	97.8214	93.3742	95.5978	3.14467	96.225
102	97.2138	94.1376	95.6757	2.17517	97.7509	95.0473	96.3991	1.91176	97.7029	96.7824	97.2427	0.650832	97.799	93.3732	95.5861	3.12949	96.226
103	97.1947	94.1567	95.6757	2.14821	97.7319	95.0612	96.3965	1.8885	97.7333	96.783	97.2582	0.671954	97.7305	93.3995	95.565	3.06248	96.224
104	97.1833	94.1719	95.6776	2.12935	97.7368	95.0675	96.4021	1.88747	97.7567	96.8017	97.2792	0.675327	97.7168	93.3943	95.5556	3.05645	96.229
105	97.1947	94.1605	95.6776	2.14552	97.7498	95.0635	96.4067	1.89954	97.7763	96.7987	97.2875	0.691249	97.7234	93.3894	95.5564	3.06463	96.232
106	97.2061	94.1528	95.6795	2.15899	97.7741	95.0491	96.4116	1.92691	97.799	96.8	97.2995	0.706446	97.7493	93.3604	95.5548	3.10339	96.236
107	97.2061	94.1376	95.6719	2.16978	97.7842	95.0314	96.4078	1.9465	97.8152	96.7968	97.306	0.720097	97.7532	93.3293	95.5413	3.1282	96.232
108	97.1718	94.1338	95.6528	2.14821	97.7628	95.0155	96.3892	1.94263	97.7989	96.7798	97.2894	0.720633	97.7268	93.3145	95.5206	3.11999	96.213
109	97.1718	94.1414	95.6566	2.14282	97.7692	95.0179	96.3936	1.94541	97.8041	96.7869	97.2955	0.719293	97.7342	93.3125	95.5234	3.12665	96.217
110	97.168	94.1414	95.6547	2.14013	97.7513	95.0159	96.3836	1.93427	97.8006	96.7808	97.2907	0.721091	97.7021	93.3141	95.5081	3.10278	96.209
111	97.2061	94.1414	95.6738	2.16708	97.7988	95.0168	96.4078	1.96718	97.8546	96.7963	97.3254	0.748355	97.7431	93.3016	95.5224	3.14063	96.232
112	97.2023	94.1338	95.6681	2.16978	97.7856	95.0049	96.3953	1.96627	97.8418	96.7899	97.3158	0.743819	97.7295	93.2846	95.5071	3.14306	96.222
113	97.1947	94.1185	95.6566	2.17517	97.7759	94.9855	96.3807	1.97306	97.8406	96.7699	97.3052	0.757127	97.7112	93.2658	95.4885	3.14338	96.208
114	97.1871	94.1185	95.6528	2.16978	97.7729	94.9874	96.3801	1.96966	97.847	96.7698	97.3084	0.761678	97.699	93.2695	95.4842	3.13213	96.206
115	97.1871	94.1224	95.6547	2.16708	97.7679	94.9817	96.3748	1.97015	97.845	96.7707	97.3078	0.759635	97.691	93.2577	95.4744	3.13484	96.203
116	97.2099	94.1109	95.6604	2.19134	97.7758	94.9683	96.372	1.98523	97.8548	96.7653	97.31	0.770381	97.6969	93.2367	95.4668	3.15384	96.202
117	97.2252	94.0957	95.6604	2.2129	97.7733	94.9643	96.3688	1.98627	97.8524	96.7644	97.3084	0.769368	97.6943	93.23	95.4621	3.15677	96.2
118	97.2252	94.0842	95.6547	2.22099	97.7652	94.9523	96.3588	1.98903	97.8521	96.7538	97.303	0.77665	97.6785	93.2167	95.4476	3.15494	96.191
119	97.2252	94.1109	95.6681	2.20212	97.7572	94.9638	96.3605	1.97518	97.8585	96.7599	97.3092	0.776832	97.656	93.2332	95.4446	3.12739	96.196
120	97.2252	94.1033	95.6642	2.20751	97.7463	94.9581	96.3522	1.97154	97.8483	96.7606	97.3044	0.76913	97.6445	93.2216	95.4331	3.12748	96.188
121	97.2442	94.0919	95.6681	2.22907	97.7641	94.9523	96.3582	1.98819	97.8676	96.7566	97.3121	0.7856	97.6607	93.2141	95.4374	3.14423	96.194
122	97.2557	94.0957	95.6757	2.23446	97.7763	94.9505	96.3634	1.99813	97.8875	96.7442	97.3159	0.808434	97.6653	93.2221	95.4437	3.14182	96.2
123	97.2709	94.0995	95.6852	2.24255	97.7846	94.9561	96.3704	1.99999	97.9008	96.7466	97.3237	0.816142	97.6686	93.2307	95.4497	3.13802	96.207
124	97.2785	94.0957	95.6871	2.25063	97.7963	94.9526	96.3744	2.01081	97.9235	96.7357	97.3296	0.839954	97.6693	93.234	95.4517	3.13626	96.211
125	97.2671	94.1224	95.6947	2.22368	97.7907	94.9784	96.3846	1.98864	97.9263	96.7605	97.3434	0.824313	97.6556	93.2607	95.4581	3.10764	96.22
126	97.2481	94.13	95.689	2.20481	97.7954	94.9881	96.3918	1.98504	97.9437	96.761	97.3523	0.83626	97.6476	93.2791	95.4633	3.08903	96.224
127	97.2633	94.13	95.6966	2.21559	97.8144	94.9949	96.4046	1.99373	97.9726	96.7652	97.3689	0.853767	97.6568	93.2882	95.4725	3.08907	96.236
128	97.2671	94.1528	95.71	2.20212	97.8142	95.0147	96.4145	1.97953	97.9743	96.7791	97.3767	0.845101	97.6547	93.3135	95.4841	3.06966	96.246
129	97.2747	94.1643	95.7195	2.19942	97.8191	95.0211	96.4201	1.97848	97.9788	96.7961	97.3874	0.836292	97.66	93.3101	95.485	3.07584	96.253
130	97.29	94.1414	95.7157	2.22637	97.8227	95.0082	96.4154	1.99009	97.983	96.7933	97.3882	0.841236	97.6628	93.2878	95.4753	3.0936	96.249
131	97.3014	94.149	95.7252	2.22907	97.8223	95.0166	96.4195	1.98399	97.9805	96.8004	97.3904	0.834454	97.6647	93.2973	95.481	3.08825	96.254
132	97.2824	94.1681	95.7252	2.20212	97.8064	95.0414	96.4239	1.95515	97.9709	96.8202	97.3955	0.813663	97.6425	93.3268	95.4847	3.05165	96.257
133	97.2671	94.1795	95.7233	2.18325	97.7973	95.0582	96.4277	1.93684	97.9526	96.835	97.3938	0.790248	97.6425	93.3454	95.4939	3.0385	96.26
134	97.2595	94.1681	95.7138	2.18595	97.7843	95.054	96.4192	1.93065	97.9358	96.8336	97.3847	0.779371	97.6333	93.3385	95.4859	3.03685	96.251
135	97.2595	94.1757	95.7176	2.18056	97.7833	95.0658	96.4245	1.92161	97.9325	96.8445	97.3885	0.769307	97.6346	93.3512	95.4929	3.02886	96.256
136	97.2633	94.1795	95.7214	2.18056	97.7774	95.0672	96.4223	1.91643	97.9279	96.8522	97.39	0.76064	97.6274	93.3468	95.4871	3.02686	96.255
137	97.2747	94.2062	95.7405	2.16977	97.7845	95.0931	96.4388	1.90316	97.9312	96.8672	97.3992	0.752359	97.6384	93.3828	95.5106	3.00915	96.272
138	97.2633	94.2138	95.7386	2.1563	97.7812	95.1023	96.4417	1.89426	97.9307	96.8778	97.4042	0.744498	97.6322	93.3907	95.5114	2.99915	96.274
139	97.2442	94.21	95.7271	2.14552	97.7645	95.1086	96.4366	1.87801	97.9104	96.8873	97.3988	0.723487	97.6191	93.3941	95.5066	2.98751	96.267
140	97.2519	94.2062	95.729	2.1536	97.7793	95.107	96.4431	1.88966	97.9257	96.8923	97.409	0.730763	97.6334	93.3863	95.5098	3.00318	96.273
141	97.2557	94.1986	95.7271	2.16169	97.7805	95.107	96.4437	1.89044	97.9208	96.8958	97.4083	0.724791	97.6405	93.383	95.5118	3.01051	96.273
142	97.2481	94.2024	95.7252	2.1536	97.7769	95.1168	96.4468	1.88097	97.9212	96.9017	97.4114	0.720928	97.633	93.3964	95.5147	2.99567	96.275
143	97.2747	94.1948	95.7348	2.17786	97.8014	95.1177	96.4595	1.89767	97.9395	96.9053	97.4224	0.73132	97.6637	93.3948	95.5292	3.0185	96.286
144	97.29	94.2024	95.7462	2.18325	97.813	95.1175	96.4652	1.90602	97.9583	96.904	97.4312	0.745494	97.6681	93.3956	95.5319	3.02112	96.294
145	97.2824	94.2024	95.7424	2.17786	97.8105	95.1238	96.4672	1.89978	97.9498	96.9107	97.4303	0.734724	97.6716	93.4016	95.5366	3.01937	96.294
146	97.3052	94.1757	95.7405	2.2129	97.834	95.111	96.4725	1.92545	97.9684	96.9082	97.4383	0.749716	97.7	93.3793	95.5396	3.05516	96.298
147	97.2709	94.1757	95.7233	2.18864	97.8073	95.1099	96.4586	1.90734	97.9399	96.913	97.4264	0.726084	97.675	93.3726	95.5238	3.04227	96.283
148	97.2404	94.191	95.7157	2.1563	97.7917	95.1343	96.463	1.87908	97.9077	96.9258	97.4168	0.694268	97.6761	93.4078	95.542	3.0181	96.284
149	97.2404	94.191	95.7157	2.1563	97.7997	95.1318	96.4657	1.88647	97.9214	96.9315	97.4264	0.69993	97.6783	93.3977	95.538	3.02683	96.286
150	97.2404	94.1795	95.71	2.16438	97.8167	95.1267	96.4717	1.90208	97.9409	96.9345	97.4377	0.711619	97.6928	93.3851	95.5389	3.04595	96.29
															Maximum Performance:		96.298

## Sheet: Figure 11_Results
	DenseNet201+LSTM (PCA Apply after the LSTM)								Average
# PCA Comp	Acc	std	F1.Score	std	mAP	std	mAR	std
1	26.1973	4.54884	14.4621	5.3483	13.6435	5.16008	15.3866	5.54353	17.4224
2	33.0354	1.51922	18.8268	3.68264	18.4818	3.41982	19.1873	3.96278	22.3828
3	58.2398	1.70226	45.2129	4.77078	50.0634	9.86093	41.488	1.1726	48.751
4	70.6944	4.65926	63.2357	5.44589	70.6944	4.65926	57.2178	5.86083	65.4605
5	78.6836	6.50301	73.2671	8.85278	78.7037	6.53146	68.6131	10.535	74.8169
6	85.6912	3.32553	83.4443	4.4268	85.7802	4.36005	81.2327	4.48042	84.0371
7	88.1706	1.21523	85.8169	1.09365	87.4856	2.18396	84.2225	0.0822331	86.4239
8	91.4295	1.81951	89.998	2.19563	91.1787	1.46473	88.8534	2.88887	90.3649
9	92.6626	1.01899	91.4934	1.05124	92.5082	0.800622	90.5014	1.29084	91.7914
10	92.6855	0.571586	91.4397	0.0731356	92.1897	0.129484	90.7023	0.26926	91.7543
11	93.7946	2.22104	93.1712	2.72365	93.9384	2.4244	92.4176	3.0129	93.3305
12	94.6885	2.6819	94.6668	1.98644	96.0175	0.529668	93.375	3.36294	94.6869
13	94.8581	2.70615	94.9131	2.15413	96.2807	0.673312	93.606	3.5525	94.9145
14	95.2773	3.1805	95.6239	3.03555	96.7008	1.2767	94.6022	4.71718	95.5511
15	95.4489	3.16432	95.7508	3.14157	96.6867	1.59456	94.8575	4.62923	95.686
16	95.6985	2.86514	96.1153	2.68769	96.7696	1.51352	95.4839	3.83025	96.0168
17	95.931	2.76272	96.5221	2.41101	97.1057	1.30669	95.9579	3.48891	96.3792
18	95.9177	2.98103	96.4015	2.80702	96.9243	1.65744	95.8979	3.93183	96.2854
19	95.9939	3.19126	96.4812	3.04104	97.114	1.94427	95.8691	4.10923	96.3646
20	95.8948	3.37454	96.3153	3.38195	97.1989	2.03461	95.4662	4.6805	96.2188
21	95.8072	3.50391	96.2287	3.59745	97.1637	2.33973	95.3279	4.80684	96.1319
22	95.8967	3.35028	96.3928	3.3204	97.3552	2.0373	95.4661	4.55297	96.2777
23	95.9825	3.35297	96.5495	3.33669	97.5136	1.98289	95.6231	4.63724	96.4172
24	96.0435	3.32063	96.7614	3.06129	97.9356	1.41563	95.6423	4.6291	96.5957
25	96.032	3.32063	96.7176	2.93583	97.9056	1.19597	95.5884	4.59257	96.5609
26	96.0397	3.27751	96.7318	2.84506	97.9454	1.12884	95.5774	4.47762	96.5736
27	96.0759	3.29637	96.8116	2.83805	98.0516	1.04793	95.6345	4.53921	96.6434
28	96.1502	3.19665	96.8694	2.69807	98.044	1.07512	95.7489	4.24446	96.7032
29	96.0835	3.28559	96.7638	2.84687	98.0045	1.14107	95.5833	4.46772	96.6088
30	96.1254	3.25325	96.8876	2.74668	98.1243	0.997135	95.7122	4.40958	96.7124
31	96.1902	3.13465	96.9941	2.55846	98.1796	0.903886	95.864	4.13448	96.807
32	96.1197	3.25594	96.8668	2.74402	98.1641	0.939147	95.6356	4.45531	96.6965
33	96.1159	3.29906	96.9091	2.82473	98.1827	0.973673	95.7022	4.58156	96.7275
34	96.1254	3.30176	96.9151	2.82669	98.1772	0.976382	95.719	4.58364	96.7342
35	96.1483	3.34488	96.921	2.86219	98.1753	1.01329	95.7324	4.61835	96.7442
36	96.1674	3.30715	96.9667	2.79611	98.1989	0.974401	95.798	4.52806	96.7827
37	96.1235	3.32602	96.8905	2.78036	98.1366	0.937592	95.7095	4.5313	96.715
38	96.1273	3.32602	96.8933	2.7817	98.1401	0.941436	95.7116	4.53022	96.7181
39	96.1216	3.32332	96.8904	2.78019	98.137	0.938181	95.7088	4.53038	96.7145
40	96.1216	3.32332	96.8905	2.78003	98.1372	0.93784	95.7088	4.53038	96.7146
41	96.1254	3.32332	96.8946	2.78267	98.139	0.938315	95.7151	4.53525	96.7185
42	96.1292	3.32871	96.8994	2.79022	98.1444	0.947541	95.7193	4.54115	96.7231
43	96.1273	3.32063	96.8957	2.7811	98.1388	0.938506	95.7174	4.53208	96.7198
44	96.1292	3.32332	96.8973	2.78269	98.1402	0.938938	95.7193	4.5348	96.7215
45	96.1292	3.32871	96.8967	2.78576	98.1404	0.940361	95.718	4.53938	96.7211
46	96.1312	3.33141	96.8977	2.78717	98.1418	0.942264	95.7187	4.5403	96.7223
47	96.1292	3.32871	96.8966	2.78515	98.1407	0.939976	95.7174	4.53851	96.721
48	96.1273	3.32602	96.8957	2.78355	98.1396	0.937678	95.7168	4.53759	96.7199
49	96.1312	3.33141	96.8989	2.78845	98.1445	0.94529	95.7183	4.53981	96.7232
50	96.1331	3.3341	96.9002	2.79029	98.1458	0.947185	95.7196	4.5416	96.7247
51	96.135	3.33141	96.9009	2.78937	98.1465	0.946199	95.7202	4.54073	96.7256
52	96.135	3.33141	96.9009	2.78937	98.1465	0.946199	95.7202	4.54073	96.7256
53	96.1312	3.33141	96.8986	2.78887	98.1447	0.944903	95.7175	4.54095	96.723
54	96.1312	3.33141	96.8986	2.78887	98.1447	0.944903	95.7175	4.54095	96.723
55	96.1312	3.33141	96.8986	2.78887	98.1447	0.944903	95.7175	4.54095	96.723
56	96.1312	3.33141	96.8986	2.78887	98.1447	0.944903	95.7175	4.54095	96.723
57	96.1312	3.33141	96.8986	2.78887	98.1447	0.944903	95.7175	4.54095	96.723
58	96.1331	3.3341	96.8996	2.79029	98.1461	0.946815	95.7182	4.54187	96.7242
59	96.1331	3.3341	96.8995	2.79048	98.1458	0.947212	95.7182	4.54187	96.7241
60	96.1369	3.33949	96.9018	2.79374	98.1485	0.951023	95.7201	4.54458	96.7268
61	96.1369	3.33949	96.9018	2.79374	98.1485	0.951023	95.7201	4.54458	96.7268
62	96.1369	3.33949	96.9018	2.79374	98.1485	0.951023	95.7201	4.54458	96.7268
63	96.135	3.3368	96.9008	2.79232	98.1471	0.949106	95.7195	4.54366	96.7256
64	96.135	3.3368	96.9008	2.79232	98.1471	0.949106	95.7195	4.54366	96.7256
65	96.135	3.3368	96.9008	2.79232	98.1471	0.949106	95.7195	4.54366	96.7256
66	96.1331	3.3341	96.8989	2.78965	98.144	0.944708	95.7188	4.54274	96.7237
67	96.1331	3.3341	96.8989	2.78965	98.144	0.944708	95.7188	4.54274	96.7237
68	96.135	3.33141	96.9	2.78813	98.1447	0.943713	95.7202	4.54073	96.725
69	96.1369	3.3341	96.9019	2.79079	98.1478	0.948111	95.7209	4.54166	96.7269
70	96.1369	3.3341	96.9017	2.79098	98.1476	0.948506	95.7209	4.54166	96.7268
71	96.135	3.3368	96.9006	2.7925	98.1469	0.949501	95.7195	4.54366	96.7255
72	96.1331	3.32871	96.8992	2.78701	98.1441	0.942879	95.7192	4.53933	96.7239
73	96.1331	3.32871	96.8991	2.7872	98.1439	0.943273	95.7192	4.53933	96.7238
74	96.1331	3.32871	96.8991	2.7872	98.1439	0.943273	95.7192	4.53933	96.7238
75	96.1331	3.32871	96.8991	2.7872	98.1439	0.943273	95.7192	4.53933	96.7238
76	96.1331	3.32871	96.8991	2.7872	98.1439	0.943273	95.7192	4.53933	96.7238
77	96.1331	3.3341	96.9	2.7912	98.1465	0.948272	95.7185	4.54226	96.7245
78	96.1331	3.32871	96.8992	2.78701	98.1441	0.942879	95.7192	4.53933	96.7239
79	96.1331	3.32871	96.8992	2.78701	98.1441	0.942879	95.7192	4.53933	96.7239
80	96.1331	3.32871	96.9007	2.78917	98.1458	0.945179	95.7207	4.54136	96.725
81	96.1331	3.32871	96.9007	2.78917	98.1458	0.945179	95.7207	4.54136	96.725
82	96.1331	3.32871	96.9007	2.78917	98.1458	0.945179	95.7207	4.54136	96.725
83	96.1331	3.32871	96.9007	2.78917	98.1458	0.945179	95.7207	4.54136	96.725
84	96.135	3.33141	96.9017	2.79059	98.1471	0.947091	95.7213	4.54228	96.7263
85	96.135	3.33141	96.9017	2.79059	98.1471	0.947091	95.7213	4.54228	96.7263
86	96.135	3.33141	96.9015	2.79029	98.1464	0.946014	95.7216	4.54276	96.7261
87	96.135	3.33141	96.901	2.78961	98.1441	0.94285	95.7229	4.54456	96.7258
88	96.135	3.33141	96.901	2.78961	98.1441	0.94285	95.7229	4.54456	96.7258
89	96.135	3.33141	96.901	2.78961	98.1441	0.94285	95.7229	4.54456	96.7258
90	96.135	3.33141	96.901	2.78961	98.1441	0.94285	95.7229	4.54456	96.7258
91	96.135	3.33141	96.901	2.78961	98.1441	0.94285	95.7229	4.54456	96.7258
92	96.1312	3.33141	96.8986	2.78929	98.1421	0.94195	95.7202	4.54478	96.723
93	96.1312	3.33141	96.8986	2.78929	98.1421	0.94195	95.7202	4.54478	96.723
94	96.1331	3.32871	96.8997	2.78777	98.1428	0.940955	95.7217	4.54277	96.7243
95	96.1331	3.32871	96.8997	2.78777	98.1428	0.940955	95.7217	4.54277	96.7243
96	96.1331	3.32871	96.8997	2.78777	98.1428	0.940955	95.7217	4.54277	96.7243
97	96.1312	3.33141	96.8986	2.78929	98.1421	0.94195	95.7202	4.54478	96.723
98	96.1292	3.32871	96.8976	2.78788	98.1407	0.940042	95.7196	4.54385	96.7218
99	96.1312	3.33141	96.8986	2.78929	98.1421	0.94195	95.7202	4.54478	96.723
100	96.1312	3.33141	96.8986	2.78929	98.1421	0.94195	95.7202	4.54478	96.723
101	96.1312	3.33141	96.8986	2.78929	98.1421	0.94195	95.7202	4.54478	96.723
102	96.1331	3.3341	96.8996	2.79071	98.1434	0.943862	95.7209	4.5457	96.7243
103	96.1331	3.3341	96.9005	2.79194	98.1452	0.946327	95.7209	4.5457	96.7249
104	96.1331	3.3341	96.9005	2.79194	98.1452	0.946327	95.7209	4.5457	96.7249
105	96.135	3.33141	96.9016	2.79042	98.1459	0.945333	95.7223	4.5437	96.7262
106	96.135	3.33141	96.901	2.78961	98.1441	0.94285	95.7229	4.54456	96.7258
107	96.135	3.33141	96.901	2.78961	98.1441	0.94285	95.7229	4.54456	96.7258
108	96.135	3.33141	96.901	2.78961	98.1441	0.94285	95.7229	4.54456	96.7258
109	96.135	3.33141	96.901	2.78961	98.1441	0.94285	95.7229	4.54456	96.7258
110	96.135	3.33141	96.901	2.78961	98.1441	0.94285	95.7229	4.54456	96.7258
111	96.135	3.33141	96.901	2.78961	98.1441	0.94285	95.7229	4.54456	96.7258
112	96.1331	3.32871	96.9	2.78819	98.1428	0.940942	95.7223	4.54364	96.7245
113	96.135	3.33141	96.901	2.78961	98.1441	0.94285	95.7229	4.54456	96.7258
114	96.1331	3.32871	96.9	2.78819	98.1428	0.940942	95.7223	4.54364	96.7245
115	96.1331	3.32871	96.9	2.78819	98.1428	0.940942	95.7223	4.54364	96.7245
116	96.1331	3.32871	96.9	2.78819	98.1428	0.940942	95.7223	4.54364	96.7245
117	96.1369	3.3341	96.9051	2.79538	98.1488	0.949426	95.7264	4.54954	96.7293
118	96.1369	3.3341	96.9051	2.79538	98.1488	0.949426	95.7264	4.54954	96.7293
119	96.1369	3.3341	96.9048	2.79496	98.1488	0.949439	95.7258	4.54867	96.7291
120	96.1369	3.3341	96.9048	2.79496	98.1488	0.949439	95.7258	4.54867	96.7291
121	96.1369	3.3341	96.9053	2.79568	98.1495	0.950499	95.7261	4.54906	96.7295
122	96.1369	3.3341	96.9048	2.79496	98.1488	0.949439	95.7258	4.54867	96.7291
123	96.135	3.33141	96.904	2.79384	98.1482	0.948604	95.7248	4.54727	96.728
124	96.1312	3.33141	96.9019	2.79395	98.1461	0.947692	95.7228	4.54835	96.7255
125	96.1312	3.33141	96.9019	2.79395	98.1461	0.947692	95.7228	4.54835	96.7255
126	96.1312	3.33141	96.9019	2.79395	98.1461	0.947692	95.7228	4.54835	96.7255
127	96.1312	3.33141	96.9019	2.79395	98.1461	0.947692	95.7228	4.54835	96.7255
128	96.135	3.33141	96.9043	2.79427	98.1482	0.948592	95.7254	4.54813	96.7282
129	96.1369	3.32871	96.9072	2.79023	98.1489	0.947608	95.7302	4.54136	96.7308
130	96.135	3.33141	96.9043	2.79427	98.1482	0.948592	95.7254	4.54813	96.7282
131	96.1369	3.32871	96.9072	2.79023	98.1489	0.947608	95.7302	4.54136	96.7308
132	96.1369	3.32871	96.9072	2.79023	98.1489	0.947608	95.7302	4.54136	96.7308
133	96.1369	3.32871	96.9072	2.79023	98.1489	0.947608	95.7302	4.54136	96.7308
134	96.1369	3.32871	96.9072	2.79023	98.1489	0.947608	95.7302	4.54136	96.7308
135	96.1369	3.32871	96.9072	2.79023	98.1489	0.947608	95.7302	4.54136	96.7308
136	96.1388	3.33141	96.9082	2.79165	98.1502	0.949515	95.7309	4.54228	96.732
137	96.1388	3.33141	96.9082	2.79165	98.1502	0.949515	95.7309	4.54228	96.732
138	96.1388	3.33141	96.9082	2.79165	98.1502	0.949515	95.7309	4.54228	96.732
139	96.1388	3.33141	96.9082	2.79165	98.1502	0.949515	95.7309	4.54228	96.732
140	96.1388	3.33141	96.9082	2.79165	98.1502	0.949515	95.7309	4.54228	96.732
141	96.1388	3.33141	96.9082	2.79165	98.1502	0.949515	95.7309	4.54228	96.732
142	96.1388	3.33141	96.9082	2.79165	98.1502	0.949515	95.7309	4.54228	96.732
143	96.1388	3.33141	96.9082	2.79165	98.1502	0.949515	95.7309	4.54228	96.732
144	96.1388	3.33141	96.9082	2.79165	98.1502	0.949515	95.7309	4.54228	96.732
145	96.1388	3.33141	96.9082	2.79165	98.1502	0.949515	95.7309	4.54228	96.732
146	96.1388	3.33141	96.909	2.79288	98.152	0.951985	95.7309	4.54228	96.7327
147	96.1388	3.33141	96.909	2.79288	98.152	0.951985	95.7309	4.54228	96.7327
148	96.1388	3.33141	96.909	2.79288	98.152	0.951985	95.7309	4.54228	96.7327
149	96.1369	3.32871	96.9072	2.79023	98.1489	0.947608	95.7302	4.54136	96.7308
150	96.1369	3.32871	96.9072	2.79023	98.1489	0.947608	95.7302	4.54136	96.7308
151	96.1369	3.32871	96.9072	2.79023	98.1489	0.947608	95.7302	4.54136	96.7308
152	96.1369	3.32871	96.9072	2.79023	98.1489	0.947608	95.7302	4.54136	96.7308
153	96.1369	3.32871	96.9072	2.79023	98.1489	0.947608	95.7302	4.54136	96.7308
154	96.1331	3.32332	96.9033	2.78519	98.1446	0.942501	95.7267	4.53641	96.7269
155	96.1331	3.32332	96.9033	2.78519	98.1446	0.942501	95.7267	4.53641	96.7269
156	96.135	3.32602	96.9057	2.789	98.1473	0.947191	95.7288	4.53936	96.7292
157	96.135	3.32602	96.9059	2.78879	98.1476	0.946753	95.7288	4.53936	96.7293
158	96.135	3.32602	96.9057	2.789	98.1473	0.947191	95.7288	4.53936	96.7292
159	96.135	3.32602	96.9057	2.789	98.1473	0.947191	95.7288	4.53936	96.7292
160	96.1369	3.32871	96.9078	2.79202	98.1503	0.951452	95.7301	4.54113	96.7313
161	96.1369	3.32871	96.9069	2.79065	98.1483	0.948486	95.7302	4.54136	96.7306
162	96.1331	3.32871	96.9034	2.78836	98.1449	0.944792	95.7267	4.54041	96.727
163	96.1331	3.32871	96.9034	2.78836	98.1449	0.944792	95.7267	4.54041	96.727
164	96.135	3.33141	96.9059	2.79197	98.1479	0.949043	95.7288	4.54336	96.7294
165	96.1331	3.32871	96.9034	2.78836	98.1449	0.944792	95.7267	4.54041	96.727
166	96.1331	3.32871	96.9034	2.78836	98.1449	0.944792	95.7267	4.54041	96.727
167	96.135	3.33141	96.9059	2.79197	98.1479	0.949043	95.7288	4.54336	96.7294
168	96.135	3.33141	96.9061	2.79176	98.1482	0.948602	95.7288	4.54336	96.7295
169	96.135	3.33141	96.9061	2.79176	98.1482	0.948602	95.7288	4.54336	96.7295
170	96.135	3.33141	96.9059	2.79197	98.1479	0.949043	95.7288	4.54336	96.7294
171	96.135	3.33141	96.9059	2.79197	98.1479	0.949043	95.7288	4.54336	96.7294
172	96.135	3.33141	96.9059	2.79197	98.1479	0.949043	95.7288	4.54336	96.7294
173	96.135	3.33141	96.9061	2.79176	98.1482	0.948602	95.7288	4.54336	96.7295
174	96.135	3.33141	96.9061	2.79176	98.1482	0.948602	95.7288	4.54336	96.7295
175	96.1331	3.32871	96.9049	2.79011	98.1473	0.947307	95.7274	4.54136	96.7282
176	96.1331	3.32871	96.9049	2.79011	98.1473	0.947307	95.7274	4.54136	96.7282
177	96.1369	3.3341	96.908	2.79441	98.1513	0.95298	95.7295	4.54428	96.7314
178	96.1369	3.3341	96.908	2.79441	98.1513	0.95298	95.7295	4.54428	96.7314
179	96.1369	3.3341	96.908	2.79441	98.1513	0.95298	95.7295	4.54428	96.7314
180	96.1388	3.3368	96.909	2.79582	98.1526	0.954887	95.7301	4.5452	96.7326
181	96.1369	3.3341	96.908	2.79441	98.1513	0.95298	95.7295	4.54428	96.7314
182	96.1369	3.3341	96.908	2.79441	98.1513	0.95298	95.7295	4.54428	96.7314
183	96.1388	3.3368	96.909	2.79582	98.1526	0.954887	95.7301	4.5452	96.7326
184	96.1388	3.3368	96.909	2.79582	98.1526	0.954887	95.7301	4.5452	96.7326
185	96.1388	3.3368	96.909	2.79582	98.1526	0.954887	95.7301	4.5452	96.7326
186	96.1388	3.3368	96.909	2.79582	98.1526	0.954887	95.7301	4.5452	96.7326
187	96.1388	3.3368	96.909	2.79582	98.1526	0.954887	95.7301	4.5452	96.7326
188	96.1388	3.3368	96.909	2.79582	98.1526	0.954887	95.7301	4.5452	96.7326
189	96.1369	3.3341	96.9078	2.79418	98.1517	0.953592	95.7287	4.5432	96.7313
190	96.1388	3.3368	96.909	2.79582	98.1526	0.954887	95.7301	4.5452	96.7326
191	96.1388	3.3368	96.909	2.79582	98.1526	0.954887	95.7301	4.5452	96.7326
192	96.1388	3.3368	96.909	2.79582	98.1526	0.954887	95.7301	4.5452	96.7326
193	96.1388	3.3368	96.909	2.79582	98.1526	0.954887	95.7301	4.5452	96.7326
194	96.1388	3.3368	96.909	2.79582	98.1526	0.954887	95.7301	4.5452	96.7326
195	96.1388	3.3368	96.9088	2.79603	98.1523	0.955328	95.7301	4.5452	96.7325
196	96.1369	3.3341	96.9069	2.79338	98.1492	0.950951	95.7295	4.54428	96.7306
197	96.1369	3.3341	96.9069	2.79338	98.1492	0.950951	95.7295	4.54428	96.7306
198	96.1388	3.3368	96.9091	2.7964	98.1522	0.955212	95.7307	4.54606	96.7327
199	96.1407	3.3341	96.9097	2.79548	98.1529	0.954224	95.7313	4.5452	96.7337
200	96.1407	3.3341	96.9097	2.79548	98.1529	0.954224	95.7313	4.5452	96.7337
201	96.1426	3.3368	96.912	2.7983	98.1563	0.958064	95.7326	4.54698	96.7359
202	96.1426	3.3368	96.912	2.7983	98.1563	0.958064	95.7326	4.54698	96.7359
203	96.1426	3.3368	96.912	2.7983	98.1563	0.958064	95.7326	4.54698	96.7359
204	96.1426	3.3368	96.912	2.7983	98.1563	0.958064	95.7326	4.54698	96.7359
205	96.1426	3.3368	96.912	2.7983	98.1563	0.958064	95.7326	4.54698	96.7359
206	96.1426	3.3368	96.912	2.7983	98.1563	0.958064	95.7326	4.54698	96.7359
207	96.1426	3.3368	96.912	2.7983	98.1563	0.958064	95.7326	4.54698	96.7359
208	96.1426	3.3368	96.912	2.7983	98.1563	0.958064	95.7326	4.54698	96.7359
209	96.1445	3.33949	96.9139	2.80095	98.1594	0.962441	95.7333	4.5479	96.7378
210	96.1445	3.33949	96.9139	2.80095	98.1594	0.962441	95.7333	4.5479	96.7378
211	96.1445	3.33949	96.9139	2.80095	98.1594	0.962441	95.7333	4.5479	96.7378
212	96.1426	3.3368	96.9118	2.79792	98.1563	0.958161	95.732	4.54612	96.7357
213	96.1426	3.3368	96.9118	2.79792	98.1563	0.958161	95.732	4.54612	96.7357
214	96.1445	3.33949	96.9139	2.80095	98.1594	0.962441	95.7333	4.5479	96.7378
215	96.1445	3.33949	96.9139	2.80095	98.1594	0.962441	95.7333	4.5479	96.7378
216	96.1445	3.33949	96.9139	2.80095	98.1594	0.962441	95.7333	4.5479	96.7378
217	96.1407	3.3341	96.9099	2.79527	98.1532	0.953783	95.7313	4.5452	96.7338
218	96.1426	3.3368	96.9119	2.79851	98.1559	0.958505	95.7326	4.54698	96.7358
219	96.1426	3.3368	96.9119	2.79851	98.1559	0.958505	95.7326	4.54698	96.7358
220	96.1426	3.3368	96.911	2.79733	98.1565	0.959248	95.7304	4.54387	96.7351
221	96.1426	3.3368	96.9112	2.79712	98.1568	0.958806	95.7304	4.54387	96.7352
222	96.1407	3.33949	96.9105	2.79805	98.1561	0.959794	95.7298	4.54473	96.7343
223	96.1426	3.34219	96.9117	2.79969	98.157	0.961089	95.7312	4.54674	96.7356
224	96.1426	3.34219	96.9116	2.7999	98.1567	0.961531	95.7312	4.54674	96.7355
225	96.1426	3.34219	96.9116	2.7999	98.1567	0.961531	95.7312	4.54674	96.7355
226	96.1426	3.34219	96.9116	2.7999	98.1567	0.961531	95.7312	4.54674	96.7355
227	96.1426	3.3368	96.9112	2.79756	98.156	0.958631	95.7312	4.54495	96.7352
228	96.1426	3.3368	96.9112	2.79756	98.156	0.958631	95.7312	4.54495	96.7352
229	96.1407	3.3341	96.9093	2.79491	98.1529	0.954253	95.7305	4.54403	96.7334
230	96.1407	3.3341	96.9093	2.79491	98.1529	0.954253	95.7305	4.54403	96.7334
231	96.1407	3.3341	96.9093	2.79491	98.1529	0.954253	95.7305	4.54403	96.7334
232	96.1388	3.33141	96.9082	2.79326	98.152	0.952958	95.7291	4.54202	96.732
233	96.1388	3.33141	96.9082	2.79326	98.152	0.952958	95.7291	4.54202	96.732
234	96.1388	3.33141	96.9082	2.79326	98.152	0.952958	95.7291	4.54202	96.732
235	96.1388	3.33141	96.9082	2.79326	98.152	0.952958	95.7291	4.54202	96.732
236	96.1388	3.33141	96.9082	2.79326	98.152	0.952958	95.7291	4.54202	96.732
237	96.1388	3.33141	96.9082	2.79326	98.152	0.952958	95.7291	4.54202	96.732
238	96.1407	3.3341	96.9092	2.79468	98.1534	0.95487	95.7298	4.54295	96.7332
239	96.1407	3.3341	96.9092	2.79468	98.1534	0.95487	95.7298	4.54295	96.7332
240	96.1407	3.3341	96.9092	2.79468	98.1534	0.95487	95.7298	4.54295	96.7332
241	96.1407	3.3341	96.9092	2.79468	98.1534	0.95487	95.7298	4.54295	96.7332
242	96.1407	3.3341	96.9092	2.79468	98.1534	0.95487	95.7298	4.54295	96.7332
243	96.1407	3.3341	96.9092	2.79468	98.1534	0.95487	95.7298	4.54295	96.7332
244	96.1407	3.3341	96.9092	2.79468	98.1534	0.95487	95.7298	4.54295	96.7332
245	96.1407	3.3341	96.9092	2.79468	98.1534	0.95487	95.7298	4.54295	96.7332
246	96.1388	3.33141	96.9066	2.79109	98.1504	0.950638	95.7277	4.54	96.7309
247	96.1388	3.33141	96.9066	2.79109	98.1504	0.950638	95.7277	4.54	96.7309
248	96.1388	3.33141	96.9066	2.79109	98.1504	0.950638	95.7277	4.54	96.7309
249	96.1388	3.33141	96.9066	2.79109	98.1504	0.950638	95.7277	4.54	96.7309
250	96.1407	3.3341	96.9092	2.79468	98.1534	0.95487	95.7298	4.54295	96.7332
251	96.1407	3.3341	96.9092	2.79468	98.1534	0.95487	95.7298	4.54295	96.7332
252	96.1407	3.3341	96.9092	2.79468	98.1534	0.95487	95.7298	4.54295	96.7332
253	96.1407	3.3341	96.9092	2.79468	98.1534	0.95487	95.7298	4.54295	96.7332
254	96.1407	3.3341	96.9092	2.79468	98.1534	0.95487	95.7298	4.54295	96.7332
255	96.1407	3.3341	96.9092	2.79468	98.1534	0.95487	95.7298	4.54295	96.7332
256	96.1407	3.3341	96.9092	2.79468	98.1534	0.95487	95.7298	4.54295	96.7332
257	96.1407	3.3341	96.9092	2.79468	98.1534	0.95487	95.7298	4.54295	96.7332
258	96.1407	3.3341	96.909	2.79489	98.1531	0.955309	95.7298	4.54295	96.7331
259	96.1388	3.33141	96.9076	2.79292	98.1522	0.954098	95.7278	4.54023	96.7316
260	96.1388	3.33141	96.9076	2.79292	98.1522	0.954098	95.7278	4.54023	96.7316
261	96.1388	3.33141	96.9076	2.79292	98.1522	0.954098	95.7278	4.54023	96.7316
262	96.1388	3.33141	96.9076	2.79292	98.1522	0.954098	95.7278	4.54023	96.7316
263	96.1388	3.33141	96.9076	2.79292	98.1522	0.954098	95.7278	4.54023	96.7316
264	96.1388	3.33141	96.9076	2.79292	98.1522	0.954098	95.7278	4.54023	96.7316
265	96.1388	3.33141	96.9078	2.79271	98.1525	0.953658	95.7278	4.54023	96.7317
266	96.1388	3.33141	96.9078	2.79271	98.1525	0.953658	95.7278	4.54023	96.7317
267	96.1388	3.33141	96.9078	2.79271	98.1525	0.953658	95.7278	4.54023	96.7317
268	96.1388	3.33141	96.9078	2.79271	98.1525	0.953658	95.7278	4.54023	96.7317
269	96.1388	3.33141	96.9078	2.79271	98.1525	0.953658	95.7278	4.54023	96.7317
270	96.1388	3.33141	96.9078	2.79271	98.1525	0.953658	95.7278	4.54023	96.7317
271	96.1388	3.33141	96.9078	2.79271	98.1525	0.953658	95.7278	4.54023	96.7317
272	96.1388	3.33141	96.9078	2.79271	98.1525	0.953658	95.7278	4.54023	96.7317
273	96.1388	3.33141	96.9078	2.79271	98.1525	0.953658	95.7278	4.54023	96.7317
274	96.1388	3.33141	96.9078	2.79271	98.1525	0.953658	95.7278	4.54023	96.7317
275	96.1388	3.33141	96.9078	2.79271	98.1525	0.953658	95.7278	4.54023	96.7317
276	96.1388	3.33141	96.9078	2.79271	98.1525	0.953658	95.7278	4.54023	96.7317
277	96.1388	3.33141	96.9078	2.79271	98.1525	0.953658	95.7278	4.54023	96.7317
278	96.1388	3.33141	96.9078	2.79271	98.1525	0.953658	95.7278	4.54023	96.7317
279	96.1388	3.33141	96.9078	2.79271	98.1525	0.953658	95.7278	4.54023	96.7317
280	96.1388	3.33141	96.9078	2.79271	98.1525	0.953658	95.7278	4.54023	96.7317
281	96.1388	3.33141	96.9078	2.79271	98.1525	0.953658	95.7278	4.54023	96.7317
282	96.1388	3.33141	96.9078	2.79271	98.1525	0.953658	95.7278	4.54023	96.7317
283	96.1388	3.33141	96.9078	2.79271	98.1525	0.953658	95.7278	4.54023	96.7317
284	96.1388	3.33141	96.9078	2.79271	98.1525	0.953658	95.7278	4.54023	96.7317
285	96.1388	3.33141	96.9078	2.79271	98.1525	0.953658	95.7278	4.54023	96.7317
286	96.1388	3.33141	96.9078	2.79271	98.1525	0.953658	95.7278	4.54023	96.7317
287	96.1388	3.33141	96.9078	2.79271	98.1525	0.953658	95.7278	4.54023	96.7317
288	96.1388	3.33141	96.9078	2.79271	98.1525	0.953658	95.7278	4.54023	96.7317
289	96.1388	3.33141	96.9078	2.79271	98.1525	0.953658	95.7278	4.54023	96.7317
290	96.1388	3.33141	96.9078	2.79271	98.1525	0.953658	95.7278	4.54023	96.7317
291	96.1369	3.32871	96.9052	2.78912	98.1495	0.949426	95.7257	4.53728	96.7293
292	96.1369	3.32871	96.9052	2.78912	98.1495	0.949426	95.7257	4.53728	96.7293
293	96.1369	3.32871	96.9052	2.78912	98.1495	0.949426	95.7257	4.53728	96.7293
294	96.1369	3.32871	96.9052	2.78912	98.1495	0.949426	95.7257	4.53728	96.7293
295	96.1369	3.32871	96.9052	2.78912	98.1495	0.949426	95.7257	4.53728	96.7293
296	96.1369	3.32871	96.9052	2.78912	98.1495	0.949426	95.7257	4.53728	96.7293
297	96.1369	3.32871	96.9052	2.78912	98.1495	0.949426	95.7257	4.53728	96.7293
298	96.1369	3.32871	96.9052	2.78912	98.1495	0.949426	95.7257	4.53728	96.7293
299	96.1369	3.32871	96.9052	2.78912	98.1495	0.949426	95.7257	4.53728	96.7293
300	96.1369	3.32871	96.9052	2.78912	98.1495	0.949426	95.7257	4.53728	96.7293
301	96.1369	3.32871	96.9052	2.78912	98.1495	0.949426	95.7257	4.53728	96.7293
302	96.1369	3.32871	96.9052	2.78912	98.1495	0.949426	95.7257	4.53728	96.7293
303	96.1369	3.32871	96.9052	2.78912	98.1495	0.949426	95.7257	4.53728	96.7293
304	96.1369	3.32871	96.9052	2.78912	98.1495	0.949426	95.7257	4.53728	96.7293
305	96.1369	3.32871	96.9052	2.78912	98.1495	0.949426	95.7257	4.53728	96.7293
306	96.1369	3.32871	96.9052	2.78912	98.1495	0.949426	95.7257	4.53728	96.7293
307	96.1369	3.32871	96.9052	2.78912	98.1495	0.949426	95.7257	4.53728	96.7293
308	96.1369	3.32871	96.9052	2.78912	98.1495	0.949426	95.7257	4.53728	96.7293
309	96.1369	3.32871	96.9051	2.78933	98.1492	0.949865	95.7257	4.53728	96.7292
310	96.1369	3.32871	96.9049	2.78954	98.1489	0.950302	95.7257	4.53728	96.7291
311	96.1369	3.32871	96.9049	2.78954	98.1489	0.950302	95.7257	4.53728	96.7291
312	96.1369	3.32871	96.9049	2.78954	98.1489	0.950302	95.7257	4.53728	96.7291
313	96.1369	3.32871	96.9049	2.78954	98.1489	0.950302	95.7257	4.53728	96.7291
314	96.1369	3.32871	96.9049	2.78954	98.1489	0.950302	95.7257	4.53728	96.7291
315	96.1388	3.33141	96.9068	2.79219	98.152	0.95468	95.7264	4.5382	96.731
316	96.1369	3.32871	96.9049	2.78954	98.1489	0.950302	95.7257	4.53728	96.7291
317	96.1388	3.33141	96.9068	2.79219	98.152	0.95468	95.7264	4.5382	96.731
318	96.1369	3.32871	96.9049	2.78954	98.1489	0.950302	95.7257	4.53728	96.7291
319	96.1369	3.32871	96.9049	2.78954	98.1489	0.950302	95.7257	4.53728	96.7291
320	96.1369	3.32871	96.9049	2.78954	98.1489	0.950302	95.7257	4.53728	96.7291
321	96.1388	3.33141	96.9068	2.79219	98.152	0.95468	95.7264	4.5382	96.731
322	96.1388	3.33141	96.9068	2.79219	98.152	0.95468	95.7264	4.5382	96.731
323	96.1388	3.33141	96.9068	2.79219	98.152	0.95468	95.7264	4.5382	96.731
324	96.1369	3.32871	96.9049	2.78954	98.1489	0.950302	95.7257	4.53728	96.7291
325	96.1369	3.32871	96.9049	2.78954	98.1489	0.950302	95.7257	4.53728	96.7291
326	96.1369	3.32871	96.9049	2.78954	98.1489	0.950302	95.7257	4.53728	96.7291
327	96.1369	3.32871	96.9049	2.78954	98.1489	0.950302	95.7257	4.53728	96.7291
328	96.1369	3.32871	96.9049	2.78954	98.1489	0.950302	95.7257	4.53728	96.7291
329	96.1369	3.32871	96.9049	2.78954	98.1489	0.950302	95.7257	4.53728	96.7291
330	96.1369	3.32871	96.9049	2.78954	98.1489	0.950302	95.7257	4.53728	96.7291
331	96.1369	3.32871	96.9049	2.78954	98.1489	0.950302	95.7257	4.53728	96.7291
332	96.1369	3.32871	96.9049	2.78954	98.1489	0.950302	95.7257	4.53728	96.7291
333	96.1369	3.32871	96.9049	2.78954	98.1489	0.950302	95.7257	4.53728	96.7291
334	96.1369	3.32871	96.9049	2.78954	98.1489	0.950302	95.7257	4.53728	96.7291
335	96.1388	3.33141	96.9068	2.79219	98.152	0.95468	95.7264	4.5382	96.731
336	96.1388	3.33141	96.9068	2.79219	98.152	0.95468	95.7264	4.5382	96.731
337	96.1388	3.33141	96.9068	2.79219	98.152	0.95468	95.7264	4.5382	96.731
338	96.1388	3.33141	96.9068	2.79219	98.152	0.95468	95.7264	4.5382	96.731
339	96.1388	3.33141	96.9068	2.79219	98.152	0.95468	95.7264	4.5382	96.731
340	96.1407	3.32871	96.9079	2.79066	98.1527	0.953682	95.7278	4.5362	96.7323
341	96.1407	3.32871	96.9079	2.79066	98.1527	0.953682	95.7278	4.5362	96.7323
342	96.1407	3.32871	96.9079	2.79066	98.1527	0.953682	95.7278	4.5362	96.7323
343	96.1407	3.32871	96.9079	2.79066	98.1527	0.953682	95.7278	4.5362	96.7323
344	96.1407	3.32871	96.9079	2.79066	98.1527	0.953682	95.7278	4.5362	96.7323
345	96.1388	3.32602	96.906	2.78801	98.1496	0.949305	95.7272	4.53527	96.7304
346	96.1407	3.32871	96.9079	2.79066	98.1527	0.953682	95.7278	4.5362	96.7323
347	96.1407	3.32871	96.9079	2.79066	98.1527	0.953682	95.7278	4.5362	96.7323
348	96.1388	3.32602	96.906	2.78801	98.1496	0.949305	95.7272	4.53527	96.7304
349	96.1388	3.32602	96.906	2.78801	98.1496	0.949305	95.7272	4.53527	96.7304
350	96.1388	3.32602	96.906	2.78801	98.1496	0.949305	95.7272	4.53527	96.7304
351	96.1388	3.32602	96.906	2.78801	98.1496	0.949305	95.7272	4.53527	96.7304
352	96.1388	3.32602	96.906	2.78801	98.1496	0.949305	95.7272	4.53527	96.7304
353	96.1388	3.32602	96.906	2.78801	98.1496	0.949305	95.7272	4.53527	96.7304
354	96.1388	3.32602	96.906	2.78801	98.1496	0.949305	95.7272	4.53527	96.7304
355	96.1388	3.32602	96.906	2.78801	98.1496	0.949305	95.7272	4.53527	96.7304
356	96.1407	3.32871	96.9079	2.79066	98.1527	0.953682	95.7278	4.5362	96.7323
357	96.1407	3.32871	96.9079	2.79066	98.1527	0.953682	95.7278	4.5362	96.7323
358	96.1407	3.32871	96.9079	2.79066	98.1527	0.953682	95.7278	4.5362	96.7323
359	96.1407	3.32871	96.9079	2.79066	98.1527	0.953682	95.7278	4.5362	96.7323
360	96.1407	3.32871	96.9079	2.79066	98.1527	0.953682	95.7278	4.5362	96.7323
361	96.1407	3.32871	96.9079	2.79066	98.1527	0.953682	95.7278	4.5362	96.7323
362	96.1407	3.32871	96.9079	2.79066	98.1527	0.953682	95.7278	4.5362	96.7323
363	96.1407	3.32871	96.9079	2.79066	98.1527	0.953682	95.7278	4.5362	96.7323
364	96.1407	3.32871	96.9079	2.79066	98.1527	0.953682	95.7278	4.5362	96.7323
365	96.1407	3.32871	96.9079	2.79066	98.1527	0.953682	95.7278	4.5362	96.7323
366	96.1407	3.32871	96.9079	2.79066	98.1527	0.953682	95.7278	4.5362	96.7323
367	96.1407	3.32871	96.9079	2.79066	98.1527	0.953682	95.7278	4.5362	96.7323
368	96.1407	3.32871	96.9079	2.79066	98.1527	0.953682	95.7278	4.5362	96.7323
369	96.1407	3.32871	96.9079	2.79066	98.1527	0.953682	95.7278	4.5362	96.7323
370	96.1407	3.32871	96.9079	2.79066	98.1527	0.953682	95.7278	4.5362	96.7323
371	96.1407	3.32871	96.9079	2.79066	98.1527	0.953682	95.7278	4.5362	96.7323
372	96.1407	3.32871	96.9079	2.79066	98.1527	0.953682	95.7278	4.5362	96.7323
373	96.1426	3.33141	96.9093	2.79263	98.1536	0.954894	95.7297	4.53892	96.7338
374	96.1407	3.32871	96.9079	2.79066	98.1527	0.953682	95.7278	4.5362	96.7323
375	96.1407	3.32871	96.9079	2.79066	98.1527	0.953682	95.7278	4.5362	96.7323
376	96.1407	3.32871	96.9079	2.79066	98.1527	0.953682	95.7278	4.5362	96.7323
377	96.1407	3.32871	96.9079	2.79066	98.1527	0.953682	95.7278	4.5362	96.7323
378	96.1426	3.33141	96.9093	2.79263	98.1536	0.954894	95.7297	4.53892	96.7338
379	96.1407	3.32871	96.9079	2.79066	98.1527	0.953682	95.7278	4.5362	96.7323
380	96.1407	3.32871	96.9079	2.79066	98.1527	0.953682	95.7278	4.5362	96.7323
381	96.1407	3.32871	96.9079	2.79066	98.1527	0.953682	95.7278	4.5362	96.7323
382	96.1426	3.33141	96.9093	2.79263	98.1536	0.954894	95.7297	4.53892	96.7338
383	96.1407	3.32871	96.9079	2.79066	98.1527	0.953682	95.7278	4.5362	96.7323
384	96.1407	3.32871	96.9079	2.79066	98.1527	0.953682	95.7278	4.5362	96.7323
385	96.1407	3.32871	96.9079	2.79066	98.1527	0.953682	95.7278	4.5362	96.7323
386	96.1407	3.32871	96.9079	2.79066	98.1527	0.953682	95.7278	4.5362	96.7323
387	96.1407	3.32871	96.9079	2.79066	98.1527	0.953682	95.7278	4.5362	96.7323
388	96.1426	3.33141	96.9093	2.79263	98.1536	0.954894	95.7297	4.53892	96.7338
389	96.1407	3.32871	96.9079	2.79066	98.1527	0.953682	95.7278	4.5362	96.7323
390	96.1407	3.32871	96.9079	2.79066	98.1527	0.953682	95.7278	4.5362	96.7323
391	96.1426	3.33141	96.9093	2.79263	98.1536	0.954894	95.7297	4.53892	96.7338
392	96.1426	3.33141	96.9093	2.79263	98.1536	0.954894	95.7297	4.53892	96.7338
393	96.1426	3.33141	96.9093	2.79263	98.1536	0.954894	95.7297	4.53892	96.7338
394	96.1426	3.33141	96.9093	2.79263	98.1536	0.954894	95.7297	4.53892	96.7338
395	96.1426	3.33141	96.9093	2.79263	98.1536	0.954894	95.7297	4.53892	96.7338
396	96.1426	3.33141	96.9093	2.79263	98.1536	0.954894	95.7297	4.53892	96.7338
397	96.1426	3.33141	96.9093	2.79263	98.1536	0.954894	95.7297	4.53892	96.7338
398	96.1426	3.33141	96.9093	2.79263	98.1536	0.954894	95.7297	4.53892	96.7338
399	96.1426	3.33141	96.9093	2.79263	98.1536	0.954894	95.7297	4.53892	96.7338
400	96.1426	3.33141	96.9093	2.79263	98.1536	0.954894	95.7297	4.53892	96.7338
401	96.1426	3.33141	96.9093	2.79263	98.1536	0.954894	95.7297	4.53892	96.7338
402	96.1426	3.33141	96.9093	2.79263	98.1536	0.954894	95.7297	4.53892	96.7338
403	96.1426	3.33141	96.9093	2.79263	98.1536	0.954894	95.7297	4.53892	96.7338
404	96.1426	3.33141	96.9093	2.79263	98.1536	0.954894	95.7297	4.53892	96.7338
405	96.1426	3.33141	96.9093	2.79263	98.1536	0.954894	95.7297	4.53892	96.7338
406	96.1426	3.33141	96.9093	2.79263	98.1536	0.954894	95.7297	4.53892	96.7338
407	96.1426	3.33141	96.9093	2.79263	98.1536	0.954894	95.7297	4.53892	96.7338
408	96.1426	3.33141	96.9093	2.79263	98.1536	0.954894	95.7297	4.53892	96.7338
409	96.1426	3.33141	96.9093	2.79263	98.1536	0.954894	95.7297	4.53892	96.7338
410	96.1426	3.33141	96.9093	2.79263	98.1536	0.954894	95.7297	4.53892	96.7338
411	96.1426	3.33141	96.9093	2.79263	98.1536	0.954894	95.7297	4.53892	96.7338
412	96.1426	3.33141	96.9093	2.79263	98.1536	0.954894	95.7297	4.53892	96.7338
413	96.1426	3.33141	96.9093	2.79263	98.1536	0.954894	95.7297	4.53892	96.7338
414	96.1426	3.33141	96.9093	2.79263	98.1536	0.954894	95.7297	4.53892	96.7338
415	96.1426	3.33141	96.9093	2.79263	98.1536	0.954894	95.7297	4.53892	96.7338
416	96.1426	3.33141	96.9093	2.79263	98.1536	0.954894	95.7297	4.53892	96.7338
417	96.1426	3.33141	96.9093	2.79263	98.1536	0.954894	95.7297	4.53892	96.7338
418	96.1426	3.33141	96.9093	2.79263	98.1536	0.954894	95.7297	4.53892	96.7338
419	96.1426	3.33141	96.9093	2.79263	98.1536	0.954894	95.7297	4.53892	96.7338
420	96.1426	3.33141	96.9093	2.79263	98.1536	0.954894	95.7297	4.53892	96.7338
421	96.1426	3.33141	96.9093	2.79263	98.1536	0.954894	95.7297	4.53892	96.7338
422	96.1426	3.33141	96.9093	2.79263	98.1536	0.954894	95.7297	4.53892	96.7338
423	96.1407	3.32871	96.9074	2.78998	98.1505	0.950516	95.7291	4.538	96.7319
424	96.1407	3.32871	96.9074	2.78998	98.1505	0.950516	95.7291	4.538	96.7319
425	96.1407	3.32871	96.9074	2.78998	98.1505	0.950516	95.7291	4.538	96.7319
426	96.1407	3.32871	96.9074	2.78998	98.1505	0.950516	95.7291	4.538	96.7319
427	96.1407	3.32871	96.9074	2.78998	98.1505	0.950516	95.7291	4.538	96.7319
428	96.1407	3.32871	96.9074	2.78998	98.1505	0.950516	95.7291	4.538	96.7319
429	96.1407	3.32871	96.9074	2.78998	98.1505	0.950516	95.7291	4.538	96.7319
430	96.1407	3.32871	96.9074	2.78998	98.1505	0.950516	95.7291	4.538	96.7319
431	96.1407	3.32871	96.9074	2.78998	98.1505	0.950516	95.7291	4.538	96.7319
432	96.1407	3.32871	96.9074	2.78998	98.1505	0.950516	95.7291	4.538	96.7319
433	96.1407	3.32871	96.9074	2.78998	98.1505	0.950516	95.7291	4.538	96.7319
434	96.1407	3.32871	96.9074	2.78998	98.1505	0.950516	95.7291	4.538	96.7319
435	96.1407	3.32871	96.9074	2.78998	98.1505	0.950516	95.7291	4.538	96.7319
436	96.1407	3.32871	96.9074	2.78998	98.1505	0.950516	95.7291	4.538	96.7319
437	96.1407	3.32871	96.9074	2.78998	98.1505	0.950516	95.7291	4.538	96.7319
438	96.1407	3.32871	96.9074	2.78998	98.1505	0.950516	95.7291	4.538	96.7319
439	96.1407	3.32871	96.9074	2.78998	98.1505	0.950516	95.7291	4.538	96.7319
440	96.1407	3.32871	96.9074	2.78998	98.1505	0.950516	95.7291	4.538	96.7319
441	96.1407	3.32871	96.9074	2.78998	98.1505	0.950516	95.7291	4.538	96.7319
442	96.1407	3.32871	96.9074	2.78998	98.1505	0.950516	95.7291	4.538	96.7319
443	96.1407	3.32871	96.9074	2.78998	98.1505	0.950516	95.7291	4.538	96.7319
444	96.1407	3.32871	96.9074	2.78998	98.1505	0.950516	95.7291	4.538	96.7319
445	96.1407	3.32871	96.9074	2.78998	98.1505	0.950516	95.7291	4.538	96.7319
446	96.1407	3.32871	96.9074	2.78998	98.1505	0.950516	95.7291	4.538	96.7319
447	96.1407	3.32871	96.9074	2.78998	98.1505	0.950516	95.7291	4.538	96.7319
448	96.1407	3.32871	96.9074	2.78998	98.1505	0.950516	95.7291	4.538	96.7319
449	96.1407	3.32871	96.9074	2.78998	98.1505	0.950516	95.7291	4.538	96.7319
450	96.1407	3.32871	96.9074	2.78998	98.1505	0.950516	95.7291	4.538	96.7319
451	96.1407	3.32871	96.9074	2.78998	98.1505	0.950516	95.7291	4.538	96.7319
452	96.1407	3.32871	96.9074	2.78998	98.1505	0.950516	95.7291	4.538	96.7319
453	96.1407	3.32871	96.9074	2.78998	98.1505	0.950516	95.7291	4.538	96.7319
454	96.1407	3.32871	96.9074	2.78998	98.1505	0.950516	95.7291	4.538	96.7319
455	96.1407	3.32871	96.9074	2.78998	98.1505	0.950516	95.7291	4.538	96.7319
456	96.1407	3.32871	96.9074	2.78998	98.1505	0.950516	95.7291	4.538	96.7319
457	96.1407	3.32871	96.9074	2.78998	98.1505	0.950516	95.7291	4.538	96.7319
458	96.1407	3.32871	96.9074	2.78998	98.1505	0.950516	95.7291	4.538	96.7319
459	96.1407	3.32871	96.9074	2.78998	98.1505	0.950516	95.7291	4.538	96.7319
460	96.1407	3.32871	96.9074	2.78998	98.1505	0.950516	95.7291	4.538	96.7319
461	96.1407	3.32871	96.9074	2.78998	98.1505	0.950516	95.7291	4.538	96.7319
462	96.1407	3.32871	96.9074	2.78998	98.1505	0.950516	95.7291	4.538	96.7319
463	96.1407	3.32871	96.9074	2.78998	98.1505	0.950516	95.7291	4.538	96.7319
464	96.1407	3.32871	96.9074	2.78998	98.1505	0.950516	95.7291	4.538	96.7319
465	96.1407	3.32871	96.9074	2.78998	98.1505	0.950516	95.7291	4.538	96.7319
466	96.1407	3.32871	96.9074	2.78998	98.1505	0.950516	95.7291	4.538	96.7319
467	96.1407	3.32871	96.9074	2.78998	98.1505	0.950516	95.7291	4.538	96.7319
468	96.1407	3.32871	96.9074	2.78998	98.1505	0.950516	95.7291	4.538	96.7319
469	96.1407	3.32871	96.9074	2.78998	98.1505	0.950516	95.7291	4.538	96.7319
470	96.1388	3.32602	96.906	2.78801	98.1496	0.949305	95.7272	4.53527	96.7304
471	96.1388	3.32602	96.906	2.78801	98.1496	0.949305	95.7272	4.53527	96.7304
472	96.1388	3.32602	96.906	2.78801	98.1496	0.949305	95.7272	4.53527	96.7304
473	96.1388	3.32602	96.906	2.78801	98.1496	0.949305	95.7272	4.53527	96.7304
474	96.1407	3.32871	96.9074	2.78998	98.1505	0.950516	95.7291	4.538	96.7319
475	96.1388	3.32602	96.906	2.78801	98.1496	0.949305	95.7272	4.53527	96.7304
476	96.1388	3.32602	96.906	2.78801	98.1496	0.949305	95.7272	4.53527	96.7304
477	96.1388	3.32602	96.906	2.78801	98.1496	0.949305	95.7272	4.53527	96.7304
478	96.1388	3.32602	96.906	2.78801	98.1496	0.949305	95.7272	4.53527	96.7304
479	96.1388	3.32602	96.906	2.78801	98.1496	0.949305	95.7272	4.53527	96.7304
480	96.1388	3.32602	96.906	2.78801	98.1496	0.949305	95.7272	4.53527	96.7304
481	96.1388	3.32602	96.906	2.78801	98.1496	0.949305	95.7272	4.53527	96.7304
482	96.1388	3.32602	96.906	2.78801	98.1496	0.949305	95.7272	4.53527	96.7304
483	96.1388	3.32602	96.906	2.78801	98.1496	0.949305	95.7272	4.53527	96.7304
484	96.1388	3.32602	96.906	2.78801	98.1496	0.949305	95.7272	4.53527	96.7304
485	96.1388	3.32602	96.906	2.78801	98.1496	0.949305	95.7272	4.53527	96.7304
486	96.1388	3.32602	96.906	2.78801	98.1496	0.949305	95.7272	4.53527	96.7304
487	96.1388	3.32602	96.906	2.78801	98.1496	0.949305	95.7272	4.53527	96.7304
488	96.1388	3.32602	96.906	2.78801	98.1496	0.949305	95.7272	4.53527	96.7304
489	96.1388	3.32602	96.906	2.78801	98.1496	0.949305	95.7272	4.53527	96.7304
490	96.1388	3.32602	96.906	2.78801	98.1496	0.949305	95.7272	4.53527	96.7304
491	96.1388	3.32602	96.906	2.78801	98.1496	0.949305	95.7272	4.53527	96.7304
492	96.1388	3.32602	96.906	2.78801	98.1496	0.949305	95.7272	4.53527	96.7304
493	96.1388	3.32602	96.906	2.78801	98.1496	0.949305	95.7272	4.53527	96.7304
494	96.1388	3.32602	96.906	2.78801	98.1496	0.949305	95.7272	4.53527	96.7304
495	96.1388	3.32602	96.906	2.78801	98.1496	0.949305	95.7272	4.53527	96.7304
496	96.1388	3.32602	96.906	2.78801	98.1496	0.949305	95.7272	4.53527	96.7304
497	96.1388	3.32602	96.906	2.78801	98.1496	0.949305	95.7272	4.53527	96.7304
498	96.1388	3.32602	96.906	2.78801	98.1496	0.949305	95.7272	4.53527	96.7304
499	96.1388	3.32602	96.906	2.78801	98.1496	0.949305	95.7272	4.53527	96.7304
500	96.1388	3.32602	96.906	2.78801	98.1496	0.949305	95.7272	4.53527	96.7304
501	96.1388	3.32602	96.906	2.78801	98.1496	0.949305	95.7272	4.53527	96.7304
502	96.1388	3.32602	96.906	2.78801	98.1496	0.949305	95.7272	4.53527	96.7304
503	96.1388	3.32602	96.906	2.78801	98.1496	0.949305	95.7272	4.53527	96.7304
504	96.1388	3.32602	96.906	2.78801	98.1496	0.949305	95.7272	4.53527	96.7304
505	96.1388	3.32602	96.906	2.78801	98.1496	0.949305	95.7272	4.53527	96.7304
506	96.1388	3.32602	96.906	2.78801	98.1496	0.949305	95.7272	4.53527	96.7304
507	96.1388	3.32602	96.906	2.78801	98.1496	0.949305	95.7272	4.53527	96.7304
508	96.1388	3.32602	96.906	2.78801	98.1496	0.949305	95.7272	4.53527	96.7304
509	96.1388	3.32602	96.906	2.78801	98.1496	0.949305	95.7272	4.53527	96.7304
510	96.1388	3.32602	96.906	2.78801	98.1496	0.949305	95.7272	4.53527	96.7304
511	96.1388	3.32602	96.906	2.78801	98.1496	0.949305	95.7272	4.53527	96.7304
512	96.1388	3.32602	96.906	2.78801	98.1496	0.949305	95.7272	4.53527	96.7304
513	96.1388	3.32602	96.906	2.78801	98.1496	0.949305	95.7272	4.53527	96.7304
514	96.1388	3.32602	96.906	2.78801	98.1496	0.949305	95.7272	4.53527	96.7304
515	96.1388	3.32602	96.906	2.78801	98.1496	0.949305	95.7272	4.53527	96.7304
516	96.1388	3.32602	96.906	2.78801	98.1496	0.949305	95.7272	4.53527	96.7304
517	96.1388	3.32602	96.906	2.78801	98.1496	0.949305	95.7272	4.53527	96.7304
518	96.1388	3.32602	96.906	2.78801	98.1496	0.949305	95.7272	4.53527	96.7304
519	96.1388	3.32602	96.906	2.78801	98.1496	0.949305	95.7272	4.53527	96.7304
520	96.1388	3.32602	96.906	2.78801	98.1496	0.949305	95.7272	4.53527	96.7304
521	96.1388	3.32602	96.906	2.78801	98.1496	0.949305	95.7272	4.53527	96.7304
522	96.1388	3.32602	96.906	2.78801	98.1496	0.949305	95.7272	4.53527	96.7304
523	96.1388	3.32602	96.906	2.78801	98.1496	0.949305	95.7272	4.53527	96.7304
524	96.1388	3.32602	96.906	2.78801	98.1496	0.949305	95.7272	4.53527	96.7304
525	96.1388	3.32602	96.906	2.78801	98.1496	0.949305	95.7272	4.53527	96.7304
526	96.1388	3.32602	96.906	2.78801	98.1496	0.949305	95.7272	4.53527	96.7304
527	96.1388	3.32602	96.906	2.78801	98.1496	0.949305	95.7272	4.53527	96.7304
528	96.1388	3.32602	96.906	2.78801	98.1496	0.949305	95.7272	4.53527	96.7304
529	96.1388	3.32602	96.906	2.78801	98.1496	0.949305	95.7272	4.53527	96.7304
530	96.1388	3.32602	96.906	2.78801	98.1496	0.949305	95.7272	4.53527	96.7304
531	96.1388	3.32602	96.906	2.78801	98.1496	0.949305	95.7272	4.53527	96.7304
532	96.1388	3.32602	96.906	2.78801	98.1496	0.949305	95.7272	4.53527	96.7304
533	96.1388	3.32602	96.906	2.78801	98.1496	0.949305	95.7272	4.53527	96.7304
534	96.1388	3.32602	96.906	2.78801	98.1496	0.949305	95.7272	4.53527	96.7304
535	96.1388	3.32602	96.906	2.78801	98.1496	0.949305	95.7272	4.53527	96.7304
536	96.1388	3.32602	96.906	2.78801	98.1496	0.949305	95.7272	4.53527	96.7304
537	96.1388	3.32602	96.906	2.78801	98.1496	0.949305	95.7272	4.53527	96.7304
538	96.1388	3.32602	96.906	2.78801	98.1496	0.949305	95.7272	4.53527	96.7304
539	96.1388	3.32602	96.906	2.78801	98.1496	0.949305	95.7272	4.53527	96.7304
540	96.1388	3.32602	96.906	2.78801	98.1496	0.949305	95.7272	4.53527	96.7304
541	96.1388	3.32602	96.906	2.78801	98.1496	0.949305	95.7272	4.53527	96.7304
542	96.1388	3.32602	96.906	2.78801	98.1496	0.949305	95.7272	4.53527	96.7304
543	96.1388	3.32602	96.906	2.78801	98.1496	0.949305	95.7272	4.53527	96.7304
544	96.1388	3.32602	96.906	2.78801	98.1496	0.949305	95.7272	4.53527	96.7304
545	96.1388	3.32602	96.906	2.78801	98.1496	0.949305	95.7272	4.53527	96.7304
546	96.1388	3.32602	96.906	2.78801	98.1496	0.949305	95.7272	4.53527	96.7304
547	96.1388	3.32602	96.906	2.78801	98.1496	0.949305	95.7272	4.53527	96.7304
548	96.1388	3.32602	96.906	2.78801	98.1496	0.949305	95.7272	4.53527	96.7304
549	96.1388	3.32602	96.906	2.78801	98.1496	0.949305	95.7272	4.53527	96.7304
550	96.1388	3.32602	96.906	2.78801	98.1496	0.949305	95.7272	4.53527	96.7304
551	96.1388	3.32602	96.906	2.78801	98.1496	0.949305	95.7272	4.53527	96.7304
552	96.1388	3.32602	96.906	2.78801	98.1496	0.949305	95.7272	4.53527	96.7304
553	96.1388	3.32602	96.906	2.78801	98.1496	0.949305	95.7272	4.53527	96.7304
554	96.1388	3.32602	96.906	2.78801	98.1496	0.949305	95.7272	4.53527	96.7304
555	96.1388	3.32602	96.906	2.78801	98.1496	0.949305	95.7272	4.53527	96.7304
556	96.1388	3.32602	96.906	2.78801	98.1496	0.949305	95.7272	4.53527	96.7304
557	96.1388	3.32602	96.906	2.78801	98.1496	0.949305	95.7272	4.53527	96.7304
558	96.1388	3.32602	96.906	2.78801	98.1496	0.949305	95.7272	4.53527	96.7304
559	96.1388	3.32602	96.906	2.78801	98.1496	0.949305	95.7272	4.53527	96.7304
560	96.1388	3.32602	96.906	2.78801	98.1496	0.949305	95.7272	4.53527	96.7304
561	96.1388	3.32602	96.906	2.78801	98.1496	0.949305	95.7272	4.53527	96.7304
562	96.1388	3.32602	96.906	2.78801	98.1496	0.949305	95.7272	4.53527	96.7304
563	96.1388	3.32602	96.906	2.78801	98.1496	0.949305	95.7272	4.53527	96.7304
564	96.1388	3.32602	96.906	2.78801	98.1496	0.949305	95.7272	4.53527	96.7304
565	96.1388	3.32602	96.906	2.78801	98.1496	0.949305	95.7272	4.53527	96.7304
566	96.1388	3.32602	96.906	2.78801	98.1496	0.949305	95.7272	4.53527	96.7304
567	96.1388	3.32602	96.906	2.78801	98.1496	0.949305	95.7272	4.53527	96.7304
568	96.1407	3.32871	96.9074	2.78998	98.1505	0.950516	95.7291	4.538	96.7319
569	96.1407	3.32871	96.9074	2.78998	98.1505	0.950516	95.7291	4.538	96.7319
570	96.1407	3.32871	96.9074	2.78998	98.1505	0.950516	95.7291	4.538	96.7319
571	96.1407	3.32871	96.9074	2.78998	98.1505	0.950516	95.7291	4.538	96.7319
572	96.1407	3.32871	96.9074	2.78998	98.1505	0.950516	95.7291	4.538	96.7319
573	96.1407	3.32871	96.9074	2.78998	98.1505	0.950516	95.7291	4.538	96.7319
574	96.1407	3.32871	96.9074	2.78998	98.1505	0.950516	95.7291	4.538	96.7319
575	96.1407	3.32871	96.9074	2.78998	98.1505	0.950516	95.7291	4.538	96.7319
576	96.1407	3.32871	96.9074	2.78998	98.1505	0.950516	95.7291	4.538	96.7319
577	96.1407	3.32871	96.9074	2.78998	98.1505	0.950516	95.7291	4.538	96.7319
578	96.1407	3.32871	96.9074	2.78998	98.1505	0.950516	95.7291	4.538	96.7319
579	96.1388	3.32602	96.906	2.78801	98.1496	0.949305	95.7272	4.53527	96.7304
580	96.1388	3.32602	96.906	2.78801	98.1496	0.949305	95.7272	4.53527	96.7304
581	96.1388	3.32602	96.906	2.78801	98.1496	0.949305	95.7272	4.53527	96.7304
582	96.1388	3.32602	96.906	2.78801	98.1496	0.949305	95.7272	4.53527	96.7304
583	96.1388	3.32602	96.906	2.78801	98.1496	0.949305	95.7272	4.53527	96.7304
584	96.1388	3.32602	96.906	2.78801	98.1496	0.949305	95.7272	4.53527	96.7304
585	96.1388	3.32602	96.906	2.78801	98.1496	0.949305	95.7272	4.53527	96.7304
586	96.1388	3.32602	96.906	2.78801	98.1496	0.949305	95.7272	4.53527	96.7304
587	96.1388	3.32602	96.906	2.78801	98.1496	0.949305	95.7272	4.53527	96.7304
588	96.1388	3.32602	96.906	2.78801	98.1496	0.949305	95.7272	4.53527	96.7304
589	96.1407	3.32871	96.9074	2.78998	98.1505	0.950516	95.7291	4.538	96.7319
590	96.1407	3.32871	96.9074	2.78998	98.1505	0.950516	95.7291	4.538	96.7319
591	96.1407	3.32871	96.9074	2.78998	98.1505	0.950516	95.7291	4.538	96.7319
592	96.1407	3.32871	96.9074	2.78998	98.1505	0.950516	95.7291	4.538	96.7319
593	96.1407	3.32871	96.9074	2.78998	98.1505	0.950516	95.7291	4.538	96.7319
594	96.1407	3.32871	96.9074	2.78998	98.1505	0.950516	95.7291	4.538	96.7319
595	96.1388	3.32602	96.906	2.78801	98.1496	0.949305	95.7272	4.53527	96.7304
596	96.1388	3.32602	96.906	2.78801	98.1496	0.949305	95.7272	4.53527	96.7304
597	96.1388	3.32602	96.9062	2.78782	98.1499	0.948908	95.7272	4.53527	96.7305
598	96.1388	3.32602	96.9062	2.78782	98.1499	0.948908	95.7272	4.53527	96.7305
599	96.1388	3.32602	96.9062	2.78782	98.1499	0.948908	95.7272	4.53527	96.7305
600	96.1388	3.32602	96.9062	2.78782	98.1499	0.948908	95.7272	4.53527	96.7305
						Maximum Performance:			96.807

## Sheet: Figure 13 and 14_Results
Folds	1				2				3				4				5				6				7				8				9				10				11				12				13
	Proposed (DenseRet201+LSTM) 146				ResNet18+LSTM				DenseNet201				ResNet18				ShuffleNet				ResNet50				MobileNetV2				InceptionV3				VGG16				VGG19				GoogleNet				AlexNet				SqueezeNet
	Accuracy	F1.Score	mAP	mAR	Accuracy	F1.Score	mAP	mAR	Accuracy	F1.Score	mAP	mAR	Accuracy	F1.Score	mAP	mAR	Accuracy	F1.Score	mAP	mAR	Accuracy	F1.Score	mAP	mAR					Accuracy	F1.Score	mAP	mAR	Accuracy	F1.Score	mAP	mAR	Accuracy	F1.Score	mAP	mAR	Accuracy	F1.Score	mAP	mAR	Accuracy	F1.Score	mAP	mAR	Accuracy
Fold1	99.7713	99.7707	99.7971	99.7443	90.844	90.191	89.531	90.861	92.74	92.85	92.97	92.73	91.1	91.973	91.96	91.986	89.75	89.62	88.63	90.63	89.003	90.333	89.909	90.761	87.76	87.61	87.13	88.09	87.326	87.768	86.273	89.315	84.62	85.341	85.681	85.003	84.925	84.5	85.494	83.528	83.286	84.8	84.549	85.052	79.188	80.239	80.426	80.053	78.674
Fold2	96.5511	95.1472	96.5511	93.7835	94.967	95.763	96.41	95.126	91.84	92.12	93.05	91.22	89.48	89.772	90.666	88.895	89.54	88.2	88.07	88.33	90.509	91.622	92.147	91.102	89.5	89.54	89.65	89.43	88.965	89.377	89.448	89.305	87.536	87.155	87.824	86.495	85.325	86.075	86.309	85.842	86.03	85.645	86.243	85.056	80.637	80.415	80.739	80.094	77.244
Fold1	99.6379	99.652	99.6842	99.6197	90.611	90.662	90.095	91.237	92.53	93.06	93.17	92.95	90.89	91.772	91.826	91.718	90.07	89.66	88.37	90.99	89.06	90.422	89.952	90.898	87.46	87.42	86.72	88.13	87.059	87.625	86.116	89.187	84.01	85.034	85.54	84.534	84.429	83.975	84.701	83.262	83.476	84.934	84.248	85.631	79.036	79.845	79.946	79.744	79.398
Fold2	96.4939	95.0957	96.4939	93.7374	94.143	93.973	94.143	93.804	91.9	92.34	93.41	91.3	89.041	88.877	89.104	88.651	89.33	88.53	88.59	88.46	90.661	91.634	92.291	90.986	89.5	89.72	90.13	89.31	88.584	89.056	89.033	89.078	87.364	86.332	86.473	86.192	85.401	86.143	86.214	86.071	85.878	85.332	86.061	84.616	80.903	81.128	81.615	80.647	76.996
Fold1	99.7141	99.6012	99.6084	99.594	90.4	90.014	90.082	89.946	92.55	93.11	93.27	92.96	90.642	91.26	91.397	91.124	89.82	89.57	88.28	90.89	88.832	89.934	89.367	90.509	87.82	87.73	86.8	88.68	87.174	87.872	86.578	89.205	83.972	85.057	85.425	84.692	84.772	84.644	85.526	83.78	82.981	84.347	84.081	84.616	79.36	80.34	80.617	80.064	78.693
Fold2	94.2454	93.3052	94.2454	92.3836	93.868	94.607	95.428	93.8	91.69	91.78	92.95	90.64	88.222	88.264	89.037	87.504	89.12	88.25	88.41	88.1	89.747	90.541	91.441	89.659	89.48	89.52	89.85	89.19	88.393	88.474	88.539	88.409	87.212	86.03	86.426	85.638	84.963	85.617	85.827	85.407	85.192	84.949	85.82	84.095	80.865	81.237	81.859	80.623	76.31
Fold1	99.5998	99.579	99.7103	99.4481	90.315	89.61	88.642	90.6	91.56	91.96	92.09	91.82	91.366	91.955	91.638	92.273	89.44	89.26	88.37	90.18	89.308	90.624	89.999	91.258	87.27	87.38	86.78	87.98	87.002	87.596	86.03	89.22	84.048	85.424	85.809	85.043	85.42	85.656	86.467	84.86	83.724	85.677	85.194	86.165	79.188	81.096	81.303	80.891	79.626
Fold2	96.3796	95.2039	96.3796	94.0565	93.424	94.236	94.861	93.618	91.88	92.18	93.2	91.19	88.546	88.392	89.005	87.787	89.48	88.62	88.25	89	89.766	90.129	90.7	89.566	89.44	89.55	89.93	89.18	88.298	89.089	89.726	88.461	86.754	86.146	86.725	85.575	84.734	85.164	85.185	85.143	85.153	84.584	85.223	83.954	80.617	79.906	79.553	80.263	76.958
Fold1	99.676	99.6558	99.7129	99.5988	91.013	90.814	90.341	91.291	92.45	92.72	92.82	92.62	90.738	91.33	91.34	91.32	89.19	88.79	87.69	89.93	88.565	89.589	89.138	90.044	87.44	87.31	86.66	87.96	87.002	87.596	86.351	88.877	83.8	84.676	84.839	84.514	84.524	84.201	85.28	83.149	82.962	84.852	84.558	85.148	79.055	80.58	81.189	79.98	78.407
Fold2	94.455	93.4285	94.455	92.424	95.031	95.192	95.889	94.505	91.62	91.98	92.9	91.07	89.594	89.686	90.284	89.096	89.27	88.49	88.43	88.55	90.566	91.577	92.47	90.701	89.52	89.39	89.82	88.96	88.908	89.567	89.716	89.419	87.65	87.078	87.611	86.551	85.649	86.125	86.229	86.021	86.221	85.815	86.201	85.432	80.808	81.107	81.419	80.796	77.149
Fold1	99.6951	99.751	99.8043	99.6978	90.78	90.3	89.826	90.779	92.28	92.5	92.83	92.17	91.786	92.36	92.433	92.287	89.25	89.13	88.13	90.15	89.67	91.02	90.73	91.312	86.98	87.05	86.64	87.47	87.707	88.606	87.474	89.768	84.963	85.88	86.193	85.569	84.753	84.737	85.501	83.987	84.143	86.124	85.997	86.251	80.274	81.289	81.428	81.15	79.074
Fold2	94.2264	93.2296	94.2264	92.2537	94.84	95.315	96.038	94.602	91.71	92	92.91	91.09	89.518	89.718	90.664	88.792	89.58	88.97	89.14	88.8	90.28	90.843	91.553	90.144	89.82	89.81	89.9	89.71	88.908	89.406	89.671	89.143	88.031	86.888	87.509	86.276	85.878	86.297	86.586	86.011	85.63	84.763	85.339	84.195	80.922	80.267	80.392	80.143	77.263
Fold1	99.6951	99.7371	99.8007	99.6736	90.844	90.811	89.829	91.815	92.24	92.87	93.05	92.69	91.309	92.058	91.861	92.257	89.69	89.21	88.04	90.41	89.251	90.045	89.225	90.881	87.35	87.38	86.87	87.9	87.841	88.52	87.242	89.837	84.296	85.176	85.441	84.912	85.363	85.133	85.881	84.399	83.057	84.858	84.377	85.345	79.226	80.371	80.671	80.073	78.502
Fold2	96.8941	95.8781	96.8941	94.8832	94.692	95.602	96.311	94.903	91.98	92.35	93.53	91.2	89.308	89.763	90.689	88.857	89.23	88.58	89.08	88.08	89.975	91.24	91.739	90.746	89.62	89.17	89.42	88.91	88.355	89.136	89.316	88.957	87.307	86.829	87.235	86.427	85.23	85.783	85.977	85.589	86.049	85.87	86.426	85.322	81.17	80.766	80.654	80.879	76.996
Fold1	99.6569	99.7236	99.7726	99.6745	90.696	90.782	89.98	91.599	92.57	93.06	93.01	93.1	90.89	91.583	91.241	91.927	89.42	89.39	88.42	90.37	89.118	90.338	89.674	91.011	87.42	87.34	86.65	88.03	87.993	88.356	87.262	89.478	84.372	85.123	85.36	84.886	84.639	84.532	85.3	83.777	83.648	85.336	85.102	85.572	79.074	80.375	80.544	80.207	78.807
Fold2	96.6654	95.3501	96.6654	94.0702	94.016	94.933	95.745	94.135	91.98	92.09	92.99	91.21	89.099	89.076	90.065	88.107	89.9	89.59	90.24	88.95	90.071	91.135	91.974	90.311	89.63	89.18	89.37	88.99	88.641	89.338	89.244	89.432	88.012	87.652	88.528	86.794	85.744	86.226	86.331	86.12	85.897	85.389	86.092	84.697	80.77	80.38	80.086	80.676	77.32
Fold1	99.6379	99.6899	99.7341	99.6457	91.055	90.894	90.04	91.765	92.66	93.05	93.16	92.94	90.909	91.903	91.729	92.077	89.27	89.21	88.44	89.99	89.346	90.837	90.333	91.346	87.14	87.04	86.54	87.55	86.888	87.225	85.832	88.664	83.381	84.616	84.737	84.496	84.658	84.64	85.245	84.044	83.114	84.972	84.736	85.209	79.055	80.487	80.595	80.38	78.654
Fold2	94.3788	93.4037	94.3788	92.4486	93.381	94.191	94.899	93.493	91.75	92	93.04	90.99	88.565	88.59	89.406	87.789	89.69	89.12	89.57	88.66	90.051	91.202	91.984	90.433	89.75	90.05	90.6	89.51	88.622	88.986	89.138	88.835	87.078	86.605	86.979	86.235	85.535	86.259	86.534	85.986	85.935	85.532	86.224	84.851	80.903	81.143	81.539	80.75	77.378
Fold1	99.7522	99.7654	99.7846	99.7463	90.653	89.517	89.082	89.955	92.13	92.58	92.57	92.58	91.081	91.849	91.586	92.113	88.7	88.79	87.7	89.91	89.88	91.248	90.601	91.904	86.89	86.72	85.69	87.78	87.745	88.504	87.108	89.946	84.639	85.628	85.637	85.62	85.744	85.618	86.39	84.86	83.781	85.204	84.723	85.691	79.379	80.628	80.808	80.448	78.807
Fold2	96.2462	95.0358	96.2462	93.8554	94.333	94.609	95.336	93.893	92.23	92.24	93.04	91.45	89.308	89.086	89.603	88.575	90.24	89.37	89.5	89.23	90.699	91.653	92.542	90.782	90.3	90.03	90.67	89.41	89.27	89.377	89.298	89.456	87.479	86.761	87.231	86.296	85.973	86.872	87.398	86.352	86.659	86	86.765	85.248	81.285	81.028	81.59	80.473	77.149
Fold1	99.7332	99.7311	99.7236	99.7386	89.596	89.159	88.08	90.264	92.61	93.04	93.12	92.97	91.081	92.011	92.116	91.906	89.5	89.18	87.95	90.45	88.851	90.188	89.853	90.525	87.1	87.21	86.61	87.82	87.174	87.723	86.589	88.888	82.924	83.926	84.302	83.553	84.639	84.034	85.107	82.988	82.733	84.646	84.525	84.768	78.654	79.878	80.237	79.521	77.911
Fold2	94.9314	94.1124	94.9314	93.3073	94.058	94.486	94.973	94.005	92.02	92.24	93.35	91.16	89.003	89.653	91.175	88.181	89.58	88.54	88.62	88.46	90.242	91.073	91.884	90.276	89.96	89.96	90.57	89.35	88.603	88.827	88.968	88.687	87.498	86.602	87.167	86.044	85.554	86.048	86.323	85.774	85.859	85.332	86.059	84.617	80.446	79.697	79.495	79.9	77.13
Fold1	99.5807	99.6133	99.6687	99.5579	91.668	91.83	90.747	92.94	92.15	92.51	92.63	92.39	91.366	92.146	92.067	92.224	89.44	89.54	88.5	90.6	89.079	90.528	89.924	91.141	87.19	86.99	86.15	87.86	87.174	87.911	86.716	89.14	84.105	85.02	85.38	84.662	85.458	85.138	86.168	84.133	83.572	85.466	85.436	85.496	79.855	80.818	81.227	80.413	78.826
Fold2	94.3598	93.4158	94.3598	92.4906	95.136	95.7	96.408	95.003	91.65	91.91	92.98	90.86	89.48	89.62	90.495	88.762	89.25	88.76	89.31	88.2	90.071	91.049	91.998	90.12	89.5	89.43	90.12	88.75	88.66	88.962	89.195	88.73	87.936	87.227	88.055	86.415	85.363	85.776	85.931	85.623	85.916	85.474	86.242	84.72	80.999	80.774	81.221	80.332	77.568
Fold1	99.6951	99.748	99.7999	99.6961	90.4	89.907	88.714	91.132	92.72	93.08	93.22	92.93	90.509	91.327	91.564	91.092	89.8	89.66	88.68	90.67	88.527	89.54	89.181	89.903	87.5	87.39	86.58	88.22	87.174	87.716	86.697	88.76	83.286	84.367	84.83	83.909	83.972	83.583	84.539	82.649	82.199	83.611	83.521	83.701	78.502	79.703	79.621	79.785	78.102
Fold2	96.3986	95.0233	96.3986	93.6867	95.073	95.812	96.691	94.948	92.17	92.43	93.37	91.51	89.461	89.693	90.646	88.76	89.6	88.71	88.93	88.49	90.814	92.063	92.789	91.349	90.03	90.1	90.67	89.54	88.87	89.708	89.989	89.429	88.184	87.485	88.251	86.732	85.649	86.161	86.406	85.918	86.373	85.517	86.107	84.934	81.151	80.767	81.156	80.382	77.778
Fold1	99.7522	99.6975	99.7033	99.6916	90.167	88.982	88.211	89.767	92.68	92.87	93.01	92.72	90.699	91.282	91.438	91.126	90.18	89.8	88.75	90.89	88.794	90.08	89.751	90.411	87.29	87.29	86.66	87.93	87.555	88.033	86.627	89.484	84.239	85.222	85.598	84.849	84.505	84.295	85.181	83.427	83.248	84.781	84.597	84.966	78.731	79.388	79.661	79.116	78.54
Fold2	96.7988	95.3292	96.7988	93.9036	94.692	95.392	96.335	94.466	91.92	92.47	93.61	91.36	89.27	89.22	89.957	88.495	90.13	89.35	89.7	89.01	89.956	90.919	91.751	90.101	89.42	89.41	90.04	88.79	88.832	89.077	89.175	88.98	87.688	86.94	87.13	86.752	85.801	86.567	87.204	85.94	86.564	86.194	86.916	85.484	81.304	80.813	80.923	80.704	77.358
Fold1	99.676	99.6435	99.7233	99.5638	90.505	89.742	89.412	90.073	92.36	92.7	92.86	92.55	91.004	91.729	91.905	91.554	89.61	89.34	88.11	90.61	88.66	89.79	89.239	90.347	87.78	87.65	87.02	88.29	86.869	87.349	85.982	88.761	84.162	85.16	85.407	84.914	84.887	84.576	85.393	83.775	82.943	84.774	84.478	85.072	79.074	80.433	80.965	79.908	78.769
Fold2	96.6463	95.1801	96.6463	93.7577	93.889	94.955	95.847	94.08	91.88	92.37	93.25	91.51	89.099	89.228	89.985	88.484	89.62	89.08	89.06	89.1	89.975	90.833	91.815	89.872	89.88	90.11	90.43	89.79	88.374	89.186	89.791	88.589	86.964	85.475	85.482	85.468	85.211	85.759	85.831	85.687	85.172	84.772	85.172	84.376	80.884	80.605	80.401	80.81	76.863
Fold1	99.6188	99.7008	99.7499	99.6518	90.252	89.665	89.019	90.321	92.47	92.95	93.01	92.89	90.947	91.815	91.942	91.688	89.75	89.61	88.61	90.63	89.499	90.519	90.096	90.946	87.69	87.69	87.14	88.25	87.174	87.8	86.547	89.091	83.838	85.065	85.694	84.446	84.791	84.483	85.525	83.466	83.667	84.837	84.636	85.038	78.921	80.039	80.424	79.658	78.807
Fold2	96.6082	95.773	96.6082	94.9521	94.439	94.835	95.671	94.014	91.63	91.94	92.63	91.25	88.717	88.234	88.837	87.64	89.35	88.68	88.78	88.59	90.223	90.844	91.677	90.025	90	90.39	90.81	89.97	88.794	89.461	90.079	88.851	87.593	86.316	86.771	85.865	85.82	86.14	86.312	85.969	86.03	85.524	86.527	84.543	81.418	80.64	80.648	80.632	76.73
Fold1	99.3139	99.4173	99.5881	99.2471	90.717	90.289	89.877	90.705	92	92.49	92.79	92.2	90.776	91.531	91.361	91.702	89.48	89.09	87.92	90.3	88.87	90.434	89.864	91.01	87.44	87.4	86.95	87.86	86.964	87.776	86.496	89.095	83.209	84.73	85.271	84.195	84.429	84.566	85.722	83.442	82.905	84.916	84.841	84.991	78.654	80.225	80.552	79.902	78.369
Fold2	94.6837	93.6151	94.6837	92.5704	94.396	95.078	96.094	94.085	91.98	92.29	93.53	91.08	88.889	88.91	89.868	87.971	89.96	89.34	89.82	88.86	90.318	91.181	91.896	90.477	89.81	89.59	90.2	88.99	87.898	88.338	88.443	88.233	87.593	86.609	86.956	86.265	85.725	86.163	86.169	86.158	85.287	84.882	85.567	84.207	81.647	81.095	81.408	80.785	76.215
Fold1	99.6569	99.632	99.5868	99.6774	90.209	89.368	88.227	90.538	92.53	93.04	92.95	93.14	90.795	91.927	92.052	91.802	89.67	89.62	88.39	90.89	88.775	90.097	89.468	90.735	87.25	87.7	87.11	88.3	87.116	87.962	86.539	89.432	83.591	84.564	84.929	84.201	84.639	84.859	86.065	83.687	82.905	84.771	84.596	84.946	78.921	80.256	80.363	80.15	78.883
Fold2	94.3407	93.5254	94.3407	92.7242	93.741	93.578	93.741	93.415	92.23	92.61	93.78	91.46	88.622	88.188	88.433	87.943	90.17	89.55	89.95	89.15	90.471	91.615	92.59	90.661	89.84	89.74	90.2	89.28	88.603	89.078	88.968	89.188	87.936	87.176	87.739	86.622	86.03	86.504	86.549	86.459	85.782	85.353	85.907	84.805	80.637	80.067	79.893	80.241	76.844
Fold1	99.2186	99.3692	99.5946	99.1448	90.738	90.181	89.331	91.048	92.76	93.14	93.05	93.23	90.661	91.468	91.599	91.337	89.69	89.63	88.47	90.82	89.232	90.542	90.005	91.086	87.61	87.64	86.73	88.57	87.517	88.113	86.87	89.392	83.743	84.939	85.37	84.513	85.058	84.624	85.925	83.362	83.61	84.774	84.525	85.024	79.493	80.867	81.338	80.4	79.379
Fold2	94.455	93.6282	94.455	92.8158	94.65	94.896	95.737	94.07	91.63	91.97	92.98	90.98	88.965	89.217	90.187	88.269	89.56	89.08	89.69	88.47	89.899	90.987	91.946	90.049	89.42	89.53	89.93	89.14	88.279	88.345	88.384	88.305	87.936	87.57	88.229	86.921	85.916	86.069	86.231	85.908	85.382	85.04	85.804	84.289	80.865	81.258	81.913	80.612	76.768
Fold1	99.6569	99.5722	99.6222	99.5221	90.823	90.35	89.736	90.973	92.66	93.02	92.89	93.16	91.233	91.61	91.566	91.654	89.42	89.09	87.98	90.24	89.079	90.091	89.579	90.609	87.29	87.3	86.53	88.09	87.536	87.997	86.722	89.311	84.315	85.458	86.123	84.803	85.42	85.109	86.249	83.998	83.133	84.807	84.867	84.747	79.97	81.039	81.178	80.901	79.493
Fold2	97.1227	95.9468	97.1227	94.799	94.544	94.944	95.832	94.073	91.62	92.32	93.3	91.35	88.87	89.659	90.945	88.409	89.35	88.57	88.92	88.22	90.261	91.408	92.233	90.598	89.08	89.01	89.17	88.86	88.565	88.963	88.911	89.014	87.498	86.785	87.394	86.184	85.782	86.295	86.65	85.943	85.401	85.369	86.225	84.53	80.408	80.584	81.071	80.104	76.73
Fold1	99.7141	99.7402	99.766	99.7145	90.548	90.571	90.325	90.818	92.47	92.78	92.93	92.63	90.09	90.902	90.967	90.837	90.01	89.6	88.35	90.89	89.251	90.107	89.611	90.608	87.55	87.91	87.24	88.59	88.241	88.617	87.432	89.835	84.258	85.031	85.496	84.571	84.887	84.969	86.189	83.783	83.762	85.032	84.847	85.218	78.674	79.653	80.006	79.303	78.616
Fold2	96.2462	94.9069	96.2462	93.6044	94.925	95.472	96.345	94.614	91.44	91.7	92.71	90.71	89.499	89.412	90.194	88.644	89.29	88.4	88.6	88.21	90.261	90.904	91.655	90.166	89.2	89.12	89.7	88.55	88.47	89.045	89.538	88.558	87.536	86.837	87.33	86.349	85.096	85.97	86.198	85.743	85.573	85.261	85.99	84.543	79.931	79.88	80.116	79.645	76.615
Fold1	99.7332	99.7819	99.7679	99.7958	90.78	89.879	88.837	90.945	91.77	92.38	92.39	92.38	91.081	91.713	91.619	91.809	89.14	89.14	88.21	90.08	88.87	90.278	89.818	90.742	87	87.44	86.81	88.08	86.926	87.681	86.344	89.06	83.724	84.826	85.253	84.403	85.115	85.053	85.964	84.161	83.438	85.112	84.985	85.24	79.131	80.19	80.504	79.878	79.055
Fold2	96.7035	95.2555	96.7035	93.8502	94.333	95.255	96.066	94.457	91.81	92.1	92.94	91.28	89.041	89.194	89.903	88.497	90	89.42	89.78	89.06	90.471	91.349	91.824	90.878	89.58	89.7	90.22	89.19	88.755	89.378	89.359	89.398	87.803	86.935	87.557	86.322	86.411	87.198	87.581	86.819	85.973	85.333	86.152	84.529	81.189	80.748	80.913	80.584	76.844
Fold1	99.6569	99.6724	99.7407	99.6042	91.224	91.013	90.228	91.813	92.51	92.92	92.74	93.1	90.833	91.542	91.364	91.721	89.57	89.7	88.7	90.72	88.736	89.979	89.531	90.431	87.59	87.71	86.92	88.51	87.078	87.411	86.047	88.82	84.563	85.809	86.038	85.58	84.829	84.43	85.33	83.547	83.419	85.258	84.871	85.649	78.788	80.164	80.356	79.972	78.502
Fold2	97.218	95.9806	97.218	94.7744	94.291	94.854	95.663	94.059	91.83	92.22	93.25	91.22	89.289	89.038	89.839	88.252	89.56	89.39	89.77	89.02	90.985	91.751	92.618	90.901	89.71	89.85	90.08	89.63	88.755	88.926	89.155	88.698	87.612	86.515	87.088	85.949	85.535	85.87	86.254	85.489	85.763	84.901	85.952	83.874	81.818	81.787	82.165	81.412	76.996
Fold1	99.7904	99.8211	99.8439	99.7982	90.569	88.406	87.076	89.778	92.61	92.81	93.01	92.6	90.585	91.27	91.268	91.273	89.75	89.5	88.73	90.28	88.66	89.867	89.331	90.408	87.38	87.15	86.51	87.79	87.116	87.745	86.652	88.866	83.972	85.028	85.654	84.41	84.982	84.609	85.574	83.665	82.962	84.962	84.857	85.067	79.607	80.376	80.857	79.901	78.693
Fold2	96.5701	95.1864	96.5701	93.8419	93.804	94.797	95.299	94.299	92.02	91.89	92.69	91.11	89.041	89.373	90.023	88.733	89.44	88.51	88.83	88.2	90.109	91.02	91.762	90.29	89.29	89.28	89.62	88.94	87.955	88.3	88.289	88.312	87.803	87.048	87.399	86.7	85.439	86.348	86.28	86.417	85.42	85.025	85.534	84.522	80.598	80.656	80.632	80.679	76.977
Fold1	99.8475	99.8446	99.8371	99.8521	90.379	89.759	88.832	90.706	92.07	92.64	92.51	92.77	90.585	91.119	91.05	91.188	89.42	89.13	87.82	90.49	88.641	89.842	89.388	90.302	87.12	87.18	86.53	87.83	86.983	87.492	86.274	88.746	83.743	84.847	85.35	84.349	84.315	84.09	85.055	83.146	83.038	84.375	83.935	84.819	78.788	79.979	80.173	79.786	78.597
Fold2	97.0846	95.5951	97.0846	94.1505	94.713	95.439	96.072	94.814	92	92.45	93.31	91.61	89.384	89.726	90.675	88.797	90.24	89.26	89.41	89.1	90.147	91.017	91.825	90.223	89.69	89.84	90.15	89.54	88.984	89.733	90.174	89.297	87.631	86.783	87.141	86.429	85.592	86.123	86.384	85.863	86.106	85.655	86.179	85.138	81.056	81.105	81.125	81.086	76.901
Fold1	99.6569	99.7241	99.7827	99.6656	89.977	89.597	88.945	90.258	92.11	92.68	92.55	92.82	90.547	91.007	91.02	90.993	89.61	89.59	88.51	90.7	88.222	89.531	89.139	89.927	87.08	87.09	86.16	88.05	87.307	88.136	86.846	89.465	83.133	84.413	84.838	83.992	85.344	85.359	86.417	84.327	82.962	84.835	84.468	85.205	78.94	80.331	80.405	80.257	78.445
Fold2	94.4931	93.4157	94.4931	92.3625	93.508	94.358	95.371	93.367	91.81	92.11	92.95	91.29	88.431	88.702	89.581	87.84	89.62	88.92	89.1	88.75	89.537	90.49	91.321	89.673	89.96	90.12	90.86	89.38	88.26	88.449	88.318	88.581	87.04	86.248	86.368	86.129	84.544	85.429	85.741	85.12	85.496	85.013	85.7	84.336	80.751	80.546	80.717	80.376	76.272
Fold1	99.5617	99.6208	99.7448	99.4971	90.23	89.928	89.476	90.385	93.12	93.24	93.44	93.04	90.68	91.532	91.795	91.27	89.94	89.43	88.24	90.66	89.099	90.152	89.684	90.625	87.57	87.49	86.64	88.36	86.792	87.273	86.163	88.412	83.686	84.72	85.181	84.264	84.81	84.25	85.3	83.226	83.114	84.839	84.655	85.025	78.902	79.922	80.478	79.374	78.102
Fold2	96.532	95.1447	96.532	93.7967	93.593	94.745	95.509	93.994	91.98	92.05	93.02	91.1	89.232	89.579	90.539	88.64	89.75	89.02	89.27	88.76	90.013	91.379	92.18	90.592	89.81	89.73	90.11	89.34	89.213	89.71	89.784	89.637	87.479	86.598	86.822	86.374	85.268	86.07	86.318	85.824	86.259	86.086	86.806	85.377	81.208	81.163	81.325	81.001	77.378
Fold1	99.676	99.6951	99.755	99.6353	90.653	89.35	88.518	90.198	92.34	92.72	92.87	92.56	90.985	91.661	91.73	91.593	89.44	88.69	87.53	89.88	88.717	89.795	89.261	90.335	87.63	87.78	87.34	88.24	86.831	87.28	86.211	88.375	83.133	83.697	84.041	83.355	85.382	85.125	86.023	84.245	82.733	84.25	83.984	84.519	79.017	80.085	80.208	79.964	78.959
Fold2	94.5503	93.4453	94.5503	92.3658	94.248	94.715	95.38	94.06	91.44	91.79	92.65	90.94	89.06	89.123	90.246	88.028	89.5	88.75	89	88.5	90.204	90.669	91.307	90.041	89.06	89	89.37	88.63	88.374	88.756	88.76	88.752	87.383	86.908	87.636	86.191	85.249	85.709	85.974	85.446	85.592	85.129	85.953	84.319	80.865	80.416	80.776	80.058	76.749
Fold1	99.676	99.5674	99.5951	99.5397	91.288	90.489	89.83	91.158	91.71	92.25	92.28	92.22	91.081	91.526	91.522	91.529	88.83	88.75	87.57	89.96	89.156	90.202	89.857	90.55	86.56	86.71	85.85	87.59	87.574	87.99	86.977	89.028	84.486	85.068	85.13	85.005	85.458	84.966	86.018	83.938	83.972	85.178	85.323	85.033	79.798	80.647	80.985	80.312	79.398
Fold2	96.4748	95.1795	96.4748	93.9184	94.883	95.444	96.093	94.803	91.86	92.17	93	91.36	89.251	89.453	90.27	88.651	90.22	89.35	89.6	89.1	90.471	91.487	92.376	90.615	89.63	89.09	89.26	88.92	89.194	89.738	90.319	89.163	87.46	86.972	87.58	86.373	85.554	85.93	86.049	85.812	86.03	85.658	86.296	85.029	81.056	81.07	81.248	80.892	76.691
Fold1	99.9047	99.8898	99.8589	99.9207	89.744	89.644	89.208	90.085	92.91	93.32	93.33	93.31	90.433	91.575	91.597	91.553	90.01	89.9	88.92	90.92	88.431	89.632	89.115	90.156	88.01	88.08	87.32	88.86	86.106	86.929	85.594	88.305	83.438	84.68	84.711	84.648	83.724	83.812	84.457	83.177	82.314	84.15	83.823	84.479	78.654	79.763	79.844	79.682	78.559
Fold2	93.9787	92.971	93.9787	91.9848	93.804	94.811	95.408	94.221	91.84	92.16	93.03	91.3	89.118	89.521	90.468	88.595	89.88	89.32	89.5	89.15	89.708	91.05	92.055	90.066	89.46	89.53	89.74	89.32	88.546	89.273	89.562	88.986	87.116	86.679	87.301	86.065	85.153	85.65	85.701	85.599	86.049	85.539	85.91	85.171	80.465	80.404	80.735	80.075	77.015
Fold1	99.7332	99.753	99.8146	99.6915	89.533	87.694	87.134	88.261	92.53	92.99	92.89	93.08	90.795	91.389	91.761	91.021	89.5	89.51	88.39	90.66	88.927	90.234	89.849	90.622	87.78	87.87	87.21	88.55	86.812	87.322	86.026	88.658	83.248	84.158	84.63	83.691	84.41	84.419	85.526	83.341	83.038	84.743	84.773	84.713	78.826	79.919	80.303	79.539	78.921
Fold2	94.093	93.2531	94.093	92.4281	94.248	94.438	95.173	93.714	91.29	91.48	92.33	90.64	89.251	89.106	89.547	88.669	89.04	88.44	88.62	88.27	90.166	90.899	91.659	90.151	89.6	89.6	89.99	89.21	88.393	88.275	87.817	88.738	87.631	86.948	87.581	86.325	86.24	86.745	86.948	86.543	85.992	85.536	86.243	84.841	80.713	79.964	79.886	80.042	77.187
Fold1	99.5998	99.6159	99.6677	99.564	89.723	88.26	87.837	88.688	92.3	92.44	92.45	92.44	90.795	91.437	91.57	91.304	89.69	89.29	88.27	90.33	89.118	90.192	89.672	90.719	87.59	87.49	86.97	88.01	86.754	87.031	85.784	88.315	83.419	84.124	84.649	83.605	84.925	84.388	85.373	83.426	82.619	84.015	83.814	84.217	79.379	80.47	80.683	80.257	78.216
Fold2	96.6845	95.2157	96.6845	93.7909	94.523	95.247	96.017	94.49	91.86	92.16	93.27	91.08	88.927	88.793	89.263	88.328	89.84	89.12	89.68	88.56	90.261	91.356	92.132	90.593	89.88	89.49	89.71	89.26	88.832	89.308	89.172	89.445	87.002	86.073	86.317	85.83	85.382	85.883	86.127	85.64	86.144	85.752	86.42	85.094	80.961	80.548	80.652	80.444	77.111
Fold1	99.7141	99.7886	99.8537	99.7236	90.019	88.777	88.026	89.541	92.68	92.86	92.89	92.83	90.661	91.238	91.082	91.395	89.71	89.45	88.47	90.46	88.965	90.042	89.49	90.602	87.86	87.93	87.44	88.43	87.116	87.439	86.282	88.627	84.2	85.434	85.865	85.008	84.41	83.994	84.713	83.287	83.762	85.418	85.074	85.765	79.569	80.594	80.904	80.286	79.093
Fold2	97.0655	95.6488	97.0655	94.2727	94.164	94.594	95.594	93.616	92.19	92.19	93.24	91.16	88.736	88.759	89.632	87.902	90.03	89.07	89.12	89.02	90.109	90.969	91.891	90.065	89.56	89.49	89.87	89.11	88.317	88.536	88.478	88.594	87.707	86.977	87.563	86.399	85.115	85.816	86.103	85.531	86.316	85.682	86.468	84.91	81.913	81.969	82.5	81.446	77.702
Fold1	99.5617	99.6468	99.7387	99.555	90.653	90.954	90.379	91.536	92.09	92.66	92.73	92.6	90.623	91.852	91.49	92.217	89.25	88.97	87.71	90.27	88.298	90.024	89.508	90.546	87.15	87.51	86.85	88.19	86.907	87.825	86.484	89.21	83.476	85.007	85.347	84.67	84.715	84.853	85.581	84.137	83.381	85.317	84.881	85.758	79.036	80.465	80.502	80.429	78.826
Fold2	93.5976	92.6751	93.5976	91.7706	93.846	93.657	93.846	93.468	92.05	92.57	93.74	91.42	88.889	88.828	89.422	88.242	89.84	89.08	89.11	89.05	89.975	90.885	91.71	90.076	90.38	90.66	91.07	90.24	88.813	89.348	89.59	89.108	87.879	86.728	86.791	86.666	85.973	86.524	86.588	86.461	85.706	85.338	86.146	84.544	80.922	81.017	81.347	80.69	75.986
Fold1	99.7522	99.733	99.7469	99.7191	89.85	89.799	89.246	90.359	92.36	92.98	92.9	93.05	90.738	91.821	91.721	91.921	89.33	89.18	87.94	90.45	88.927	90.303	89.544	91.075	87.69	87.75	87.07	88.44	86.735	87.787	86.622	88.983	83.705	84.722	85.16	84.288	84.639	84.614	85.339	83.901	83.19	85.198	84.911	85.487	78.407	79.717	80.017	79.419	77.854
Fold2	94.7599	93.7897	94.7599	92.8392	94.016	94.547	95.347	93.761	92	92.46	93.6	91.34	89.232	89.221	89.927	88.525	89.75	88.68	88.82	88.55	90.28	91.284	92.11	90.473	90.26	90.29	90.7	89.89	88.374	88.889	89.309	88.472	88.489	87.734	88.212	87.262	85.744	86.634	87.042	86.229	86.621	86.25	86.779	85.728	81.933	81.091	80.861	81.322	78.159
Fold1	99.6951	99.7177	99.7603	99.6752	90.167	89.113	88.955	89.271	92.45	92.94	92.85	93.03	90.909	91.653	91.822	91.485	89.86	89.55	88.28	90.85	89.041	90.473	89.757	91.202	87.19	87.24	86.51	87.98	87.116	87.99	86.654	89.369	83.533	84.66	85.149	84.177	84.639	84.727	85.331	84.131	83.934	85.737	85.183	86.298	79.341	81.144	80.988	81.3	79.169
Fold2	96.6463	95.221	96.6463	93.8371	94.1	94.474	95.489	93.481	92.13	92.61	93.75	91.49	89.327	89.595	90.609	88.604	90.09	89.52	89.87	89.16	90.261	90.914	91.458	90.377	89.73	89.85	90.34	89.36	88.775	89.226	89.652	88.803	87.955	87.109	87.494	86.727	85.287	85.983	86.53	85.442	85.973	85.267	85.887	84.655	80.751	80.157	80.104	80.209	76.749
Fold1	99.7522	99.7588	99.7835	99.7342	91.182	90.785	90.22	91.358	93.06	93.18	93.23	93.12	90.985	91.861	91.901	91.822	89.84	89.45	88.42	90.5	89.613	90.769	90.376	91.166	87.42	87.77	87.18	88.37	87.402	88.076	87.209	88.96	84.048	85.106	85.447	84.769	85.42	84.911	85.876	83.967	84.696	86.311	86.025	86.599	78.94	80.085	80.351	79.821	78.712
Fold2	96.3605	95.1449	96.3605	93.9596	93.825	94.635	95.377	93.904	92.04	92.22	93.12	91.34	88.374	88.019	88.182	87.856	90	89.87	90.52	89.22	89.613	90.571	91.184	89.966	89.81	89.88	90.51	89.27	87.955	88.367	88.375	88.36	87.097	86.369	86.846	85.898	83.476	84.328	84.495	84.161	84.505	84.528	85.268	83.802	79.97	80.4	80.533	80.268	76.101
Fold1	99.6951	99.553	99.6136	99.4926	90.527	90.077	89.491	90.67	92.93	93.52	93.57	93.47	90.757	91.677	91.74	91.613	89.99	90.03	88.81	91.28	88.87	90.358	90.068	90.649	87.71	88.02	87.1	88.96	86.888	87.582	86.412	88.784	83.857	85.154	85.583	84.729	84.391	84.139	85.191	83.114	83.343	85.283	85.022	85.546	78.54	79.559	79.944	79.178	77.835
Fold2	93.7691	92.8355	93.7691	91.9204	94.312	95.123	95.91	94.349	91.67	91.53	92.51	90.56	89.118	89.2	89.801	88.607	89.12	88.11	88.22	87.99	90.261	91.14	91.867	90.424	89.52	89.35	89.73	88.97	89.041	89.982	90.24	89.726	87.479	87.033	87.699	86.376	85.401	86.154	86.458	85.852	85.611	85.101	85.769	84.443	80.961	81.065	81.476	80.658	77.511
Fold1	99.7713	99.7738	99.8436	99.704	89.744	88.709	87.895	89.538	93.14	93.56	93.56	93.55	90.471	91.491	91.461	91.52	90.24	90.1	88.85	91.39	88.355	89.713	89.275	90.156	88.15	88.48	87.85	89.12	86.85	87.929	86.688	89.206	83.19	84.263	84.858	83.676	84.2	83.967	85.153	82.814	83.19	85.134	84.787	85.483	79.093	79.825	80.094	79.558	78.235
Fold2	94.2264	93.2079	94.2264	92.2112	94.291	95.03	95.913	94.163	92.17	92.81	93.55	92.08	88.565	88.755	89.477	88.044	89.73	89.27	89.63	88.91	90.166	91.206	92.248	90.186	90	89.94	90.11	89.77	88.203	89.069	89.731	88.416	87.193	86.448	86.984	85.92	84.467	85.433	86.113	84.763	86.106	85.626	85.967	85.289	80.941	80.676	80.732	80.62	76.863
Fold1	99.7522	99.8171	99.872	99.7622	90.949	90.194	89.242	91.167	92.59	93.07	93.08	93.06	91.328	92.304	92.148	92.461	89.33	89.4	88.23	90.6	89.537	90.853	90.318	91.394	87.02	87.35	86.77	87.94	87.707	88.528	87.288	89.804	84.467	85.278	85.479	85.077	85.516	85.756	86.626	84.904	84.162	85.809	85.361	86.261	79.722	80.831	81.145	80.518	78.674
Fold2	94.3026	93.5687	94.3026	92.8461	94.164	94.595	95.257	93.942	91.83	92.36	93.34	91.4	89.022	89.2	90.583	87.858	89.42	89.12	89.18	89.05	89.899	90.619	91.449	89.803	89.41	89.22	89.68	88.76	88.279	88.803	88.984	88.623	87.879	87.11	87.972	86.264	85.077	85.708	86.231	85.192	85.668	85.108	85.977	84.256	80.865	80.876	81.147	80.607	76.615
Fold1	99.6379	99.659	99.7354	99.5827	90.801	90.558	90.214	90.904	92.17	92.49	92.71	92.28	91.1	91.738	91.667	91.81	89.5	89.09	88.18	90.02	89.346	90.691	90.137	91.251	87.33	86.96	86.33	87.6	87.65	88.201	86.862	89.582	83.838	84.759	85.003	84.516	85.382	85.317	86.132	84.517	83.629	85.569	85.135	86.007	79.169	80.913	81.166	80.662	79.15
Fold2	97.1418	95.6894	97.1418	94.2798	93.889	94.751	95.483	94.029	91.96	92.14	93.15	91.16	89.27	89.592	90.927	88.295	89.12	88.86	89.32	88.4	90.337	91.187	92.136	90.258	89.98	89.95	90.21	89.69	88.736	89.342	90.006	88.689	87.517	86.436	87.058	85.823	85.84	86.106	86.59	85.628	85.878	85.194	85.934	84.466	80.465	80.367	80.96	79.782	77.568
Fold1	99.7332	99.6752	99.6399	99.7104	90.146	89.557	88.664	90.468	92.36	93.02	93.12	92.92	90.452	91.291	91.166	91.416	89.44	89.61	88.68	90.56	88.355	89.706	89.023	90.4	87.42	87.83	87.24	88.42	87.078	87.442	85.821	89.125	83.953	84.969	85.248	84.691	84.734	84.486	85.222	83.762	83.209	84.93	84.485	85.38	79.283	80.669	80.795	80.544	79.703
Fold2	94.7218	93.7454	94.7218	92.789	94.565	95.188	96.129	94.264	92.38	92.35	93.28	91.44	89.499	89.555	90.582	88.55	89.86	88.95	89.04	88.86	90.452	91.319	92.306	90.353	89.67	89.66	89.87	89.45	88.603	89.037	89.298	88.777	87.955	86.785	87.211	86.364	85.916	86.159	86.49	85.83	86.164	85.457	86.394	84.541	81.094	81.23	81.907	80.564	77.225
Fold1	99.7522	99.7299	99.7896	99.6704	90.865	90.55	90.059	91.046	93.02	93.53	93.52	93.54	90.833	91.448	91.745	91.153	89.82	89.87	88.72	91.05	88.641	89.663	89.128	90.203	87.35	87.4	86.72	88.09	87.116	87.584	86.274	88.935	83.667	84.751	85.084	84.421	84.848	84.595	85.44	83.767	83.495	85.021	84.87	85.173	79.283	80.067	79.962	80.171	78.083
Fold2	94.3598	93.436	94.3598	92.5301	94.565	95.147	96.112	94.2	91.88	91.88	92.63	91.15	89.518	89.338	90.013	88.673	89.27	88.56	88.73	88.39	90.28	91.105	91.944	90.28	89.69	89.78	90.16	89.41	89.06	89.461	89.664	89.259	87.593	86.413	87.022	85.812	85.401	85.934	86.458	85.417	85.706	84.883	85.55	84.227	80.98	80.834	81.357	80.317	76.901
Fold1	99.7904	99.7875	99.8023	99.7728	91.288	91.244	90.319	92.189	92.51	93.04	92.96	93.11	91.748	92.313	92.334	92.292	89.88	89.9	88.58	91.26	89.346	90.411	90.159	90.664	87.31	87.65	86.98	88.33	87.326	88.043	87.074	89.033	84.448	85.151	85.345	84.958	84.982	84.726	85.472	83.993	83.476	85.052	84.828	85.277	78.978	80.132	80.682	79.588	79.398
Fold2	96.9131	95.6339	96.9131	94.388	94.967	95.287	95.91	94.671	91.94	92.34	93.54	91.16	89.689	90.013	90.927	89.118	89.46	88.46	88.53	88.38	90.395	91.241	92.101	90.396	89.58	89.4	89.89	88.92	88.184	88.58	88.664	88.495	88.222	87.37	87.781	86.963	86.221	86.963	87.279	86.649	86.087	85.722	86.526	84.933	82.333	82.284	82.405	82.162	77.149
Fold1	99.5617	99.5934	99.7429	99.4443	90.463	89.247	88.979	89.516	92.19	92.41	92.54	92.29	91.157	91.917	91.977	91.857	89.9	89.85	88.77	90.96	89.346	90.603	89.939	91.277	87.99	88.05	87.39	88.73	87.574	88.25	86.914	89.629	84.41	85.521	86.077	84.973	85.115	85.164	86.157	84.194	83.343	84.941	84.547	85.339	79.112	79.894	80.133	79.656	78.597
Fold2	96.7226	95.6035	96.7226	94.51	94.312	94.989	95.834	94.159	91.69	91.8	92.67	90.95	89.003	89.376	90.294	88.478	89.27	88.25	88.24	88.26	90.642	91.774	92.547	91.014	89.23	89.15	89.46	88.83	88.546	89.548	89.661	89.434	87.936	86.984	87.562	86.414	85.782	86.212	86.525	85.902	86.507	86.204	86.688	85.726	81.799	81.513	81.827	81.202	77.358
Fold1	99.5617	99.5995	99.7002	99.4989	90.717	90.205	89.324	91.103	92.19	92.52	92.7	92.34	90.471	91.254	91.121	91.387	88.81	88.75	87.6	89.93	88.203	89.44	88.716	90.176	86.81	87.06	86.57	87.55	87.097	87.516	85.912	89.182	83.648	84.751	85.18	84.327	84.848	84.861	85.563	84.171	82.619	84.565	84.176	84.958	79.131	80.295	80.483	80.108	77.968
Fold2	94.436	93.4551	94.436	92.4945	94.058	94.431	95.383	93.498	91.22	91.43	92.56	90.32	89.27	89.141	90.106	88.197	89.27	87.81	87.66	87.96	90.166	90.736	91.574	89.914	88.95	88.99	89.52	88.47	88.584	88.761	89.167	88.358	88.05	86.692	87.359	86.036	86.316	86.43	86.9	85.965	86.43	85.528	86.203	84.864	81.952	81.144	81.957	80.347	77.987
Fold1	99.8475	99.8357	99.835	99.8364	91.013	91.471	90.519	92.444	92.36	92.86	92.68	93.05	90.604	91.533	91.559	91.506	89.8	89.85	88.57	91.16	88.87	90.118	89.709	90.53	87.42	87.51	86.93	88.11	87.631	88.054	86.638	89.516	83.781	85.168	85.472	84.866	84.906	85.03	86.034	84.049	83.553	84.786	84.655	84.917	78.845	80.632	80.853	80.413	78.559
Fold2	93.9787	92.9766	93.9787	91.9957	94.544	94.892	95.646	94.149	91.92	92.14	93.11	91.19	89.346	89.275	90.205	88.365	89.75	89.31	89.58	89.04	90.109	91.16	91.986	90.348	89.56	89.65	90.2	89.1	89.156	89.59	89.704	89.476	87.326	86.205	86.509	85.903	85.763	86.271	86.56	85.984	86.011	84.974	85.55	84.405	81.361	80.432	80.216	80.649	76.672
Fold1	99.7522	99.7574	99.7899	99.725	90.379	89.016	88.529	89.509	92.28	92.58	92.68	92.48	90.661	91.013	91.15	90.877	89.73	89.41	88.42	90.42	89.099	90.019	89.351	90.698	87.25	87.19	86.62	87.77	86.983	87.385	86.116	88.692	83.324	84.145	84.554	83.74	84.372	83.597	84.552	82.663	83.533	85.113	84.805	85.423	78.921	80.043	80.272	79.815	79.074
Fold2	94.0739	93.216	94.0739	92.3736	94.312	94.615	95.048	94.187	91.96	92.17	93.04	91.32	88.927	89.302	90.301	88.324	89.9	89.43	89.67	89.19	89.651	90.58	91.32	89.851	89.44	89.23	89.34	89.12	88.165	89.065	89.273	88.857	87.155	86.794	87.356	86.24	85.153	85.592	85.873	85.313	85.84	85.347	85.899	84.802	80.332	80.678	81.254	80.11	75.872
Fold1	99.7332	99.8028	99.8628	99.7429	91.224	91.273	90.355	92.21	92.66	93.14	93	93.27	90.757	91.607	91.761	91.454	89.42	89.18	88.06	90.33	88.832	90.042	89.486	90.605	87.25	87.32	86.7	87.94	87.479	87.937	86.588	89.329	84.048	85.251	85.701	84.806	84.448	84.366	85.424	83.333	83.076	84.739	84.516	84.963	78.769	79.614	79.827	79.401	78.864
Fold2	94.5312	93.4541	94.5312	92.4011	93.868	93.425	93.868	92.987	91.92	91.8	92.59	91.02	89.003	88.625	88.816	88.436	89.62	89.15	89.58	88.73	90.166	91.017	91.666	90.376	89.77	89.7	90.14	89.26	88.184	88.404	88.231	88.579	87.974	86.698	87.151	86.249	85.477	86.158	86.992	85.34	85.954	85.675	86.481	84.884	81.132	80.981	81.477	80.49	77.282
Fold1	99.6188	99.669	99.7127	99.6254	90.569	90.151	89.048	91.282	92.22	92.86	92.72	93	91.195	91.779	91.691	91.868	89.73	90	88.64	91.39	89.06	90.343	89.743	90.95	87.5	87.54	86.7	88.41	87.745	88.297	86.882	89.758	84.277	85.515	86.179	84.861	85.344	84.987	86.107	83.897	83.629	84.989	84.898	85.081	78.502	79.629	80.278	78.99	78.635
Fold2	96.3224	95.169	96.3224	94.0428	94.291	94.685	95.776	93.619	91.62	91.89	92.69	91.1	89.022	88.688	89.352	88.034	89.82	88.91	89.01	88.8	89.747	90.371	91.248	89.512	89.86	89.92	90.14	89.69	88.393	88.961	89.635	88.297	87.517	86.588	87.284	85.904	86.43	86.457	87.169	85.757	85.859	85.014	86.085	83.97	81.551	80.6	80.672	80.528	77.759
Fold1	99.4473	99.4908	99.5931	99.3887	90.569	89.605	89.19	90.024	92.49	92.93	92.8	93.07	90.814	91.431	91.655	91.208	90.17	89.96	88.7	91.25	88.775	89.996	89.533	90.464	87.75	87.98	87.33	88.64	87.726	88.432	87.284	89.611	84.048	84.841	85.2	84.485	84.734	84.223	85.144	83.322	82.885	84.224	83.993	84.457	79.741	80.715	80.775	80.655	78.807
Fold2	96.5892	95.2273	96.5892	93.9033	94.587	95.144	96.003	94.3	91.94	92.41	93.3	91.53	89.384	89.679	90.756	88.628	89.82	89.06	89.47	88.65	90.528	91.338	91.901	90.783	89.88	89.9	90.34	89.48	88.546	88.863	89.128	88.599	87.822	86.921	87.399	86.448	85.935	86.524	86.76	86.288	85.668	85.138	85.813	84.473	81.17	80.759	80.708	80.81	77.873
Fold1	99.7332	99.7681	99.8224	99.7139	90.315	89.332	88.334	90.352	92.17	92.52	92.7	92.35	91.252	92.028	91.858	92.198	89.31	89.25	88.11	90.42	89.213	90.552	90.042	91.068	87.35	87.61	86.97	88.26	87.212	87.693	86.529	88.89	83.591	84.436	84.667	84.206	85.477	85.178	85.997	84.374	83.877	85.328	85.067	85.591	79.055	79.921	79.753	80.089	79.283
Fold2	96.4558	94.9938	96.4558	93.5755	93.91	94.135	94.725	93.552	91.83	91.98	92.78	91.2	89.461	89.583	90.641	88.549	89.79	88.92	89.08	88.77	90.147	90.829	91.595	90.075	89.54	89.51	89.72	89.3	88.393	88.843	89.059	88.629	87.326	86.577	87.455	85.717	85.096	85.642	85.978	85.307	86.125	85.386	86.145	84.639	80.941	79.98	79.998	79.962	76.825
Fold1	99.7522	99.7688	99.7845	99.7531	90.167	89.426	88.783	90.078	92.15	92.66	92.7	92.63	90.661	91.45	91.485	91.415	88.79	88.79	87.59	90.02	88.603	89.811	89.496	90.129	87.29	87.47	86.49	88.47	86.735	87.469	86.098	88.884	83.972	84.945	85.286	84.607	84.448	83.916	85.049	82.813	82.828	84.385	84.476	84.293	79.474	80.558	80.842	80.275	78.426
Fold2	94.0739	93.1656	94.0739	92.2746	94.037	94.734	95.466	94.014	92	92.38	93.48	91.31	88.527	88.8	89.742	87.877	89.42	88.37	88.35	88.39	89.594	90.408	91.214	89.616	89.62	89.98	90.71	89.27	88.127	88.433	88.539	88.328	87.212	86.844	87.438	86.258	85.001	85.568	86.105	85.038	85.001	84.488	85.288	83.703	80.484	80.439	80.826	80.055	76.253
Fold1	99.5998	99.5893	99.5913	99.5873	90.294	88.781	88.112	89.46	92.45	92.71	92.64	92.78	90.452	91.011	91.086	90.937	89.96	89.88	88.94	90.85	88.851	90.044	89.446	90.651	87.42	87.38	86.5	88.27	86.983	87.548	86.283	88.851	84.067	85.234	85.581	84.89	84.715	84.489	85.333	83.661	83.248	84.954	84.695	85.215	79.436	80.725	80.977	80.474	78.826
Fold2	96.5892	95.1668	96.5892	93.7857	94.671	94.92	95.351	94.493	91.1	91.23	92.08	90.39	88.832	88.644	89.278	88.019	89.5	88.37	88.65	88.1	89.804	90.922	91.525	90.328	89.01	88.28	88.29	88.28	88.26	88.755	88.721	88.789	87.822	87.422	88.081	86.772	85.763	86.365	86.531	86.2	85.611	85.184	85.875	84.505	81.685	81.79	82.302	81.284	76.958
Fold1	99.7713	99.7748	99.7971	99.7524	90.653	89.968	88.764	91.205	92.32	92.88	92.94	92.82	90.985	91.557	91.482	91.633	89.65	89.26	88	90.57	88.813	89.929	89.275	90.593	87.5	87.48	86.75	88.22	87.479	88.08	86.675	89.532	83.972	84.793	84.957	84.629	84.848	84.535	85.418	83.67	83.248	85.039	85.077	85.001	79.512	80.275	80.444	80.107	78.712
Fold2	94.5503	93.6602	94.5503	92.7866	94.46	95.173	96.096	94.268	92.26	92.78	93.98	91.61	89.06	89.42	90.448	88.414	89.54	89.26	90.03	88.5	89.651	90.531	91.316	89.759	89.75	89.84	90.4	89.28	88.298	88.356	88.468	88.245	88.184	87.233	87.669	86.801	86.411	86.839	87.493	86.194	85.897	85.423	86.122	84.735	81.856	81.623	82.032	81.217	76.615
Fold1	99.8475	99.8231	99.8312	99.8149	89.702	89.323	88.176	90.5	92.62	93.02	93.15	92.89	90.719	91.557	91.606	91.509	89.99	89.83	88.89	90.8	88.698	90.033	89.379	90.697	87.65	87.76	87.21	88.31	86.602	87.561	85.997	89.183	83.896	84.886	85.223	84.552	84.81	84.656	85.525	83.804	83.648	85.435	85.093	85.779	79.188	80.596	80.77	80.423	78.769
Fold2	94.4741	93.7701	94.4741	93.0765	93.656	94.3	94.845	93.761	91.63	91.85	92.7	91.01	89.06	89.468	90.215	88.733	89.63	88.67	88.67	88.67	90.414	91.213	91.731	90.7	89.86	89.74	90.16	89.32	88.775	89.428	89.654	89.203	87.688	86.886	87.386	86.392	85.477	86.551	86.813	86.291	85.897	85.458	86.229	84.701	80.999	81.163	81.734	80.601	77.32
Fold1	99.6951	99.6945	99.7185	99.6705	90.992	89.92	88.718	91.156	92.26	92.68	92.98	92.38	90.738	91.475	91.496	91.454	89.12	89.08	88.04	90.15	89.137	90.325	89.854	90.801	87.31	87.47	86.8	88.15	87.136	87.689	86.621	88.783	84.124	85.299	85.648	84.953	84.601	84.636	85.528	83.763	83.781	85.794	85.735	85.854	78.978	80.521	80.717	80.325	78.826
Fold2	94.798	93.6774	94.798	92.583	94.227	95.036	95.905	94.182	91.52	91.89	93.09	90.72	89.118	88.771	89.803	87.762	89.54	88.96	89.11	88.8	89.48	89.99	90.813	89.181	89.62	90.02	90.5	89.55	88.222	88.554	88.839	88.271	87.155	86.336	87.188	85.5	85.325	85.417	85.721	85.115	85.192	83.868	84.553	83.195	80.427	80.071	80.012	80.13	77.492
Fold1	99.7332	99.6995	99.7284	99.6707	90.759	90.292	89.401	91.2	92.34	92.8	92.91	92.68	90.719	91.475	91.595	91.355	89.61	89.12	88.22	90.03	89.384	90.341	89.784	90.905	87.02	87.11	86.61	87.62	87.193	87.874	86.682	89.1	83.457	84.287	84.814	83.766	85.02	84.866	86.047	83.716	83.229	85.284	85.275	85.293	78.693	79.828	80.138	79.52	78.464
Fold2	94.0358	93.1215	94.0358	92.2249	94.544	95.194	95.761	94.634	91.73	92.05	93.33	90.8	89.156	89.731	90.892	88.599	89.37	88.83	89.65	88.02	90.09	91.121	91.943	90.314	89.33	89.2	89.74	88.67	88.527	88.958	89.138	88.779	88.107	87.888	88.394	87.387	85.84	86.172	86.131	86.213	85.401	85.082	85.692	84.481	80.732	81.34	81.675	81.009	76.558
Fold1	99.7332	99.7915	99.8683	99.7148	90.336	89.951	88.894	91.034	92	92.02	92.06	91.98	90.337	91.437	91.414	91.46	89.29	88.99	87.92	90.08	88.565	90.223	89.83	90.62	87.31	87.45	86.88	88.01	87.002	87.863	86.504	89.265	83.915	85.573	86.317	84.842	85.058	85.118	86.14	84.119	83.286	85.211	85.138	85.284	78.998	80.056	80.407	79.709	78.826
Fold2	96.6845	95.4928	96.6845	94.3302	94.417	95.053	95.527	94.584	91.5	91.61	92.38	90.85	89.365	89.783	90.599	88.981	89.01	88.39	88.84	87.95	90.547	91.485	92.137	90.841	89.52	88.93	89.14	88.72	89.022	89.354	89.039	89.671	87.917	87.097	87.507	86.691	86.164	86.744	87.052	86.439	85.897	85.317	86.012	84.633	81.799	81.668	82.22	81.124	77.073
Fold1	99.7904	99.816	99.8469	99.785	90.949	90.773	90.149	91.405	92.22	92.61	92.61	92.62	90.375	91.494	91.447	91.541	89.38	89.3	88.17	90.45	88.87	90.325	89.792	90.865	87.21	87.48	86.85	88.11	86.926	87.657	86.238	89.123	83.991	85.203	85.489	84.919	84.601	84.634	85.443	83.84	83.267	84.968	84.584	85.355	79.074	80.142	80.212	80.071	78.635
Fold2	96.532	95.0998	96.532	93.7094	94.227	94.913	95.439	94.392	91.83	91.76	92.63	90.92	88.775	89.306	90.346	88.29	89.6	89.26	90.03	88.51	90.585	91.563	92.27	90.867	89.73	89.54	89.98	89.1	88.736	88.973	88.662	89.286	87.479	86.951	87.754	86.163	85.611	86.27	86.534	86.007	85.782	85.142	85.579	84.709	80.351	79.774	79.74	79.807	77.073
Fold1	99.7904	99.7539	99.7619	99.746	90.379	89.526	89.051	90.006	92.15	92.55	92.43	92.67	90.795	91.407	91.529	91.285	89.35	89.21	88.16	90.29	89.346	90.423	89.992	90.858	86.68	86.58	86.05	87.12	87.555	87.88	86.597	89.202	83.953	85.23	86.061	84.415	84.429	84.39	85.275	83.523	83.438	85.03	84.559	85.508	79.684	80.969	81.449	80.496	78.769
Fold2	96.4939	95.0072	96.4939	93.5656	94.883	95.382	96.106	94.668	92.42	92.59	93.58	91.62	89.48	89.809	91.064	88.588	90.02	89.32	89.59	89.06	91.1	91.97	92.824	91.131	89.54	89.66	90.32	89.01	89.041	89.536	89.726	89.347	87.974	87.38	87.988	86.78	86.183	86.766	86.863	86.67	86.354	85.83	86.66	85.016	81.246	81.505	82.017	81	77.778
Fold1	99.6951	99.7008	99.7589	99.6428	89.956	89.379	88.426	90.353	92.24	92.76	92.79	92.73	90.032	90.983	90.772	91.195	89.37	89.13	88.01	90.29	88.66	89.853	89.389	90.323	87.14	87.11	86.32	87.92	86.888	87.37	85.936	88.853	83.972	85.189	85.474	84.907	84.524	84.681	85.689	83.696	83.286	84.96	84.487	85.439	79.436	81.007	81.214	80.8	78.731
Fold2	94.455	93.4467	94.455	92.4597	94.269	94.432	94.952	93.917	91.83	92.08	92.92	91.25	89.022	89.154	89.946	88.376	89.98	89.03	89.18	88.88	90.223	91.356	92.176	90.55	89.58	89.63	90.24	89.03	88.584	89.426	89.536	89.317	87.116	85.893	86.214	85.574	85.382	86.059	86.226	85.892	85.096	84.709	85.595	83.841	81.132	80.761	80.645	80.876	76.92
Fold1	99.7522	99.7359	99.7462	99.7257	90.146	89.198	88.533	89.873	91.67	92.24	92.47	92	91.119	91.924	92.039	91.809	89.35	89.06	88.11	90.03	89.137	90.668	90.275	91.064	87.5	87.68	87.21	88.16	87.555	88.191	86.908	89.513	83.248	84.269	84.94	83.608	84.582	84.141	85.14	83.165	83.762	85.405	85.044	85.77	79.055	80.049	79.94	80.157	78.35
Fold2	93.7881	92.8244	93.7881	91.8803	93.846	93.428	93.846	93.014	91.88	92.02	93	91.07	88.908	88.698	89.604	87.809	89.63	89.09	89.24	88.94	90.147	90.956	91.879	90.052	89.23	89.48	89.85	89.11	88.755	89.399	89.969	88.836	87.86	86.932	87.672	86.205	85.363	85.422	85.694	85.152	86.202	85.364	86.001	84.735	81.647	81.178	82.073	80.302	77.797
Fold1	99.7141	99.7338	99.768	99.6995	90.294	89.781	89.046	90.528	92.32	92.72	92.9	92.53	90.661	91.114	91.157	91.072	89.44	88.89	87.8	90.01	88.355	89.491	89.109	89.875	86.85	86.9	86.31	87.51	86.621	87.13	85.801	88.5	83.152	84.182	84.642	83.728	84.258	84.105	85.071	83.161	82.905	84.768	84.599	84.938	78.635	80.237	80.516	79.96	79.779
Fold2	97.1037	95.8441	97.1037	94.6167	93.973	94.902	95.634	94.18	91.83	92.12	93.16	91.1	88.546	89.275	90.16	88.408	89.79	88.88	88.76	88.99	89.613	90.964	91.854	90.091	90.05	89.78	90.04	89.52	88.908	89.78	89.833	89.726	87.307	86.8	87.294	86.312	85.153	85.993	85.942	86.044	85.687	85.43	86.017	84.852	80.922	81.15	81.553	80.75	76.825
Fold1	99.5807	99.6632	99.7473	99.5794	90.653	89.371	88.396	90.368	92.22	92.78	92.82	92.75	90.909	91.503	91.497	91.509	89.23	89.53	88.62	90.45	89.003	89.972	89.652	90.294	87.21	87.23	86.46	88.02	87.25	87.513	86.278	88.783	83.762	84.254	84.483	84.025	84.753	84.849	85.796	83.923	83.438	84.962	84.653	85.275	78.788	80.129	80.463	79.796	78.902
Fold2	96.4177	95.0729	96.4177	93.7651	94.143	94.748	95.451	94.055	92.34	92.46	93.22	91.71	89.156	88.708	89.15	88.27	89.54	89.1	89.51	88.69	90.318	91.194	91.76	90.636	90.13	90.34	90.6	90.07	88.736	89.695	90.415	88.987	87.669	86.534	87.019	86.055	85.001	85.659	85.919	85.401	86.106	85.497	85.999	85.001	81.018	80.923	80.996	80.85	76.939
Fold1	99.7332	99.6756	99.6939	99.6574	90.971	90.407	89.598	91.232	92.38	92.95	92.95	92.95	91.1	91.696	91.871	91.52	89.75	89.74	88.63	90.87	89.556	90.605	89.958	91.261	87.4	87.49	86.91	88.07	87.898	88.408	87.03	89.83	84.467	85.431	85.843	85.022	85.325	84.834	85.661	84.023	83.896	85.524	85.423	85.626	79.893	81.087	81.157	81.017	79.055
Fold2	96.3605	94.9514	96.3605	93.5828	94.396	94.896	95.588	94.214	91.35	91.84	92.86	90.83	88.794	88.8	89.513	88.098	89.71	89	89.28	88.72	90.147	91.042	91.737	90.358	89.67	89.49	89.62	89.35	88.527	89.15	89.272	89.029	87.879	87.208	87.797	86.626	85.287	86.202	86.559	85.847	86.049	85.362	86.159	84.58	81.132	80.623	80.904	80.343	77.397
Fold1	99.8475	99.8653	99.8785	99.8522	91.076	90.858	90.109	91.619	92.83	93.21	93.22	93.2	90.757	91.791	91.858	91.723	89.75	89.53	88.32	90.76	88.584	89.915	89.492	90.342	87.75	87.74	86.87	88.63	87.269	88.033	86.819	89.281	83.533	84.335	84.892	83.786	84.925	84.556	85.695	83.446	83.095	84.932	84.978	84.885	79.493	80.906	81.474	80.346	78.75
Fold2	97.1418	96.0304	97.1418	94.9441	94.164	94.343	95.299	93.406	91.86	92.21	93.15	91.29	89.232	88.965	89.595	88.343	89.67	88.95	89.01	88.89	90.147	91.083	91.942	90.241	89.9	89.88	90.1	89.66	87.993	88.628	89.07	88.19	87.44	86.73	87.384	86.085	85.401	86.277	86.852	85.71	85.344	84.447	84.822	84.076	80.77	80.193	80.342	80.044	76.463
Fold1	99.4854	99.5225	99.5486	99.4963	89.998	89.959	89.116	90.819	92.66	93.24	93.26	93.23	90.776	91.616	91.536	91.697	89.33	89.01	87.92	90.14	88.965	90.326	89.786	90.873	87.86	87.95	87.25	88.65	87.402	88.21	86.93	89.529	84.01	85.236	85.589	84.886	84.486	84.297	85.209	83.405	83.61	85.003	84.557	85.453	79.226	80.405	80.424	80.385	78.959
Fold2	96.2843	94.829	96.2843	93.4171	94.248	95.239	95.963	94.525	91.88	92.18	93.38	91.01	89.308	89.683	90.627	88.759	90	89.32	89.81	88.83	90.776	91.985	92.582	91.396	89.6	89.38	89.71	89.04	89.708	90.723	90.92	90.527	87.707	87.01	87.763	86.271	85.82	86.117	86.444	85.793	86.202	85.831	86.408	85.262	80.865	80.243	80.577	79.912	77.149
Fold1	99.7522	99.6425	99.6243	99.6607	89.152	88.176	86.704	89.698	92.26	92.6	92.79	92.42	90.738	91.751	91.528	91.974	89.1	88.74	87.74	89.77	88.794	89.883	89.408	90.363	87.35	87.24	86.79	87.69	86.888	87.403	86.114	88.732	83.781	85.037	85.416	84.662	84.22	84.069	84.773	83.377	83.419	85.129	84.546	85.721	78.75	79.938	80.03	79.846	79.245
Fold2	94.093	93.2253	94.093	92.3736	93.889	93.517	93.889	93.148	91.96	92.44	93.63	91.28	88.603	89.067	90.023	88.132	89.65	88.83	89.04	88.61	89.842	90.693	91.423	89.974	89.77	89.92	90.47	89.37	87.993	88.414	88.328	88.501	87.25	86.222	86.357	86.087	85.363	85.285	85.441	85.129	85.725	84.695	84.826	84.564	81.265	81.528	82.329	80.741	77.111
Fold1	99.7141	99.7464	99.8133	99.6797	90.675	90.5	89.926	91.081	92.89	93.26	93.39	93.14	91.119	91.752	91.919	91.585	89.8	89.77	88.73	90.83	88.908	90.026	89.464	90.596	87.25	87.48	86.93	88.04	87.307	87.901	86.705	89.131	84.334	85.622	86.223	85.029	85.192	84.47	85.654	83.318	83.229	84.954	84.847	85.061	79.36	80.485	81.248	79.737	78.769
Fold2	96.6845	95.3926	96.6845	94.1348	93.804	94.909	95.386	94.437	92.17	92.49	93.65	91.36	88.755	88.918	89.683	88.167	90.21	89.49	89.81	89.17	90.109	91.248	91.954	90.553	90.17	90.14	90.76	89.54	88.222	88.808	88.821	88.796	87.46	86.803	87.34	86.273	85.134	85.716	86.142	85.295	85.725	84.92	85.338	84.506	81.075	80.727	80.716	80.737	76.615
Fold1	99.6188	99.6122	99.6761	99.5485	90.527	89.891	88.645	91.173	92.34	92.61	92.64	92.58	90.452	91.321	91.231	91.411	89.38	89.14	87.96	90.35	89.041	90.564	90.04	91.095	87.29	87.37	86.72	88.04	87.421	88.053	86.745	89.401	83.838	84.831	85.247	84.419	84.753	84.495	85.42	83.589	83.781	85.653	85.41	85.897	79.322	80.572	80.808	80.338	79.131
Fold2	96.6654	95.177	96.6654	93.7338	94.65	95.258	95.947	94.578	91.98	92.33	93.25	91.42	89.194	89.172	89.967	88.39	89.79	88.74	88.78	88.69	90.471	91.305	92.024	90.598	89.56	89.23	89.3	89.16	88.546	89.332	89.472	89.192	87.936	87.231	87.699	86.769	85.592	85.971	86.078	85.865	86.125	85.764	86.176	85.356	81.38	81.501	81.795	81.209	76.939
Fold1	99.7713	99.7212	99.714	99.7283	90.801	90.221	89.618	90.833	92.13	92.5	92.64	92.36	90.623	91.281	91.414	91.148	88.72	88.68	87.55	89.84	88.374	89.554	89.1	90.013	87.04	87.43	86.95	87.92	87.136	87.452	86.289	88.647	83.533	84.556	85.137	83.983	84.334	83.744	84.858	82.658	83.324	84.74	84.342	85.141	79.379	80.685	80.912	80.459	78.635
Fold2	94.1883	93.2237	94.1883	92.2786	93.973	94.79	95.657	93.937	91.83	92.04	92.82	91.27	88.794	88.911	89.661	88.173	89.16	88.65	89.08	88.23	90.128	91.005	92.011	90.021	89.23	88.88	89.04	88.72	89.099	89.946	90.299	89.596	86.812	85.901	86.586	85.228	85.363	85.603	86.203	85.012	86.183	85.643	86.28	85.015	80.732	80.699	81.279	80.129	76.806
Fold1	99.7713	99.7064	99.7157	99.6971	90.4	90.261	90.167	90.356	92	92.26	92.42	92.1	91.366	92.186	91.94	92.433	89.42	89.49	88.58	90.41	89.156	90.55	89.825	91.286	87.12	87.06	86.61	87.52	87.307	87.638	85.982	89.359	83.991	85.435	85.811	85.062	85.039	85.131	86.241	84.049	83.838	85.745	85.315	86.179	79.207	80.44	80.872	80.012	78.578
Fold2	96.3415	94.9748	96.3415	93.6463	93.128	94.054	94.365	93.745	92.04	92.4	93.43	91.38	89.06	89.434	90.32	88.565	89.98	89.35	89.34	89.36	90.09	91.301	91.91	90.7	89.86	89.5	89.51	89.49	88.527	89.343	89.28	89.407	87.612	87.315	88.057	86.584	85.401	86.306	86.87	85.749	85.306	85.079	85.729	84.438	80.389	79.98	80.206	79.754	76.615
Fold1	99.7522	99.7326	99.7429	99.7224	90.061	89.445	88.952	89.944	92.11	92.46	92.65	92.27	90.795	91.453	91.513	91.393	89.57	89.12	88.01	90.25	88.755	89.976	89.414	90.545	86.47	86.48	85.73	87.23	86.964	87.68	86.358	89.044	84.124	85.217	85.863	84.581	84.544	84.465	85.348	83.601	83.229	84.541	84.184	84.9	79.055	80.011	79.964	80.058	78.654
Fold2	96.2271	94.8627	96.2271	93.5365	93.783	93.492	93.783	93.203	91.62	92.07	93.01	91.16	88.679	87.895	87.917	87.872	88.83	88.08	87.84	88.31	89.956	90.536	91.535	89.558	89.23	89.26	89.61	88.91	88.946	89.207	89.429	88.986	87.669	86.945	87.669	86.233	85.782	86.121	86.347	85.896	85.992	85.459	85.992	84.933	80.694	80.102	80.694	79.519	77.092
Fold1	99.6379	99.6136	99.6571	99.5702	90.611	90.618	90.111	91.13	93.06	93.33	93.53	93.13	90.68	91.518	91.52	91.515	90.01	89.8	88.89	90.73	88.755	89.956	89.239	90.684	88.07	88.19	87.48	88.92	87.536	88.341	87.206	89.506	84.162	85.318	85.62	85.018	85.077	85.045	85.821	84.284	83.591	85.349	84.891	85.811	79.817	80.582	80.645	80.519	79.55
Fold2	96.5701	95.2088	96.5701	93.8853	94.396	94.572	95.333	93.823	91.69	92.12	93.21	91.05	89.099	88.897	89.569	88.234	89.62	88.74	88.82	88.66	89.994	90.762	91.498	90.038	89.9	89.93	90.48	89.38	88.946	89.381	89.552	89.211	87.421	86.622	87.396	85.861	84.982	85.623	86.05	85.2	85.592	85.142	85.943	84.355	81.456	80.998	81.085	80.91	77.759
Fold1	99.7332	99.7396	99.7775	99.7017	91.33	91.172	90.557	91.796	92.89	93.16	93.02	93.3	90.661	91.717	91.636	91.799	89.82	89.84	88.61	91.11	89.041	90.318	89.719	90.926	88.22	88.22	87.19	89.28	87.764	88.404	87.222	89.619	83.533	84.46	84.989	83.937	85.458	85.021	85.756	84.298	82.809	84.609	84.51	84.709	79.607	80.388	80.676	80.103	78.616
Fold2	95.9413	94.7515	95.9413	93.5908	94.417	95.026	95.552	94.506	91.96	92.2	92.91	91.51	89.175	89.531	90.158	88.912	89.94	89.66	90.11	89.21	90.242	91.643	92.435	90.865	89.71	89.55	90.02	89.09	88.698	89.102	88.929	89.274	87.479	87.116	87.727	86.513	85.458	85.989	86.244	85.736	85.992	85.833	86.519	85.159	81.208	80.655	80.717	80.593	76.901
Fold1	99.5617	99.5752	99.6521	99.4985	89.66	88.75	87.469	90.069	92.91	93.24	93.24	93.24	90.833	91.939	91.945	91.933	89.94	89.55	88.56	90.56	89.232	90.535	89.969	91.108	87.54	87.78	87.25	88.32	87.688	88.538	87.278	89.834	83.648	85.003	85.514	84.498	84.239	84.495	85.427	83.583	83.934	85.532	85.125	85.942	79.283	80.563	80.787	80.341	79.207
Fold2	96.9703	95.9987	96.9703	95.0464	94.269	94.572	95.253	93.902	91.39	91.94	92.92	90.98	88.832	88.322	88.79	87.859	89.21	88.34	88.17	88.5	89.861	90.758	91.372	90.151	89.65	89.45	89.35	89.54	88.622	89.066	89.209	88.923	87.364	86.186	86.478	85.895	85.23	85.766	86.04	85.494	85.592	85.024	85.928	84.139	80.98	80.764	80.915	80.615	76.444
Fold1	99.7904	99.7484	99.7588	99.738	90.252	89.931	89.314	90.556	92.61	93.04	93.16	92.92	90.566	91.253	91.286	91.221	89.61	89.58	88.37	90.82	88.565	89.403	88.765	90.05	87.44	87.78	87.09	88.49	87.097	87.784	86.471	89.138	83.324	84.074	84.239	83.91	84.372	84.191	85.032	83.367	82.866	84.31	83.991	84.632	79.207	80.232	80.531	79.936	77.911
Fold2	94.5503	93.451	94.5503	92.3769	94.565	95.294	96.096	94.505	91.69	91.97	92.86	91.1	88.984	89.16	89.784	88.544	89.69	89	89.13	88.88	89.994	90.857	91.477	90.246	89.75	89.31	89.46	89.15	88.527	89.224	89.425	89.024	87.402	86.824	87.321	86.331	85.592	86.469	86.759	86.181	85.916	85.63	86.497	84.78	81.189	80.939	80.926	80.951	77.187
Fold1	99.7141	99.6369	99.642	99.6317	90.019	88.762	88.013	89.524	92.74	93.16	93.1	93.23	91.157	92.084	92.011	92.158	90.05	89.96	88.89	91.05	89.575	90.77	90.291	91.255	87.55	87.73	87.15	88.31	87.764	88.5	87.414	89.614	84.544	85.469	85.832	85.11	84.848	84.854	85.579	84.141	83.419	84.893	84.47	85.32	79.398	80.679	80.89	80.469	78.54
Fold2	96.0938	94.7333	96.0938	93.4108	93.445	94.406	95.249	93.578	91.52	91.66	92.39	90.95	88.832	89.07	89.59	88.555	89.48	88.73	88.86	88.6	90.147	91.141	91.794	90.496	90.26	90.29	90.87	89.72	88.965	89.469	89.704	89.236	87.555	87.081	87.695	86.476	84.868	85.363	85.351	85.376	85.897	84.998	85.362	84.637	80.732	80.576	80.365	80.789	76.863
Fold1	99.7332	99.768	99.8278	99.7083	90.801	90.935	91.043	90.828	92.89	93	93.06	92.94	90.604	91.497	91.633	91.362	90.09	89.74	88.6	90.92	88.813	89.784	89.334	90.238	87.96	88.21	87.67	88.74	86.907	87.489	86.601	88.395	83.514	84.426	84.796	84.059	84.791	84.533	85.389	83.695	83.152	84.651	84.384	84.92	79.893	80.967	81.295	80.641	78.254
Fold2	97.0465	95.8978	97.0465	94.776	94.608	95.318	95.894	94.749	91.77	91.77	92.86	90.72	89.499	89.792	90.415	89.177	89.52	88.78	89.06	88.49	90.509	91.85	92.521	91.188	89.88	89.46	89.85	89.07	88.355	89.249	88.942	89.558	88.412	88.088	88.476	87.702	86.278	87	87.241	86.76	86.392	86.068	86.602	85.539	81.132	81.208	81.402	81.014	77.206
Fold1	99.7332	99.7786	99.864	99.6932	90.632	89.413	87.75	91.139	92.55	93.02	92.91	93.13	91.062	91.808	91.67	91.946	89.19	88.96	87.76	90.2	88.87	89.856	89.288	90.431	87.71	87.84	87.11	88.57	87.364	87.812	86.307	89.371	84.544	85.496	85.59	85.402	85.001	84.636	85.327	83.957	83.324	84.879	84.549	85.211	79.398	80.79	80.789	80.791	78.559
Fold2	94.2835	93.4953	94.2835	92.7201	94.1	94.885	95.626	94.156	92.07	92.08	93.07	91.11	88.87	88.908	89.567	88.259	89.29	88.52	88.85	88.19	89.518	90.536	91.329	89.756	89.46	89.22	89.6	88.84	88.222	89.127	89.414	88.842	86.716	86.041	86.436	85.65	84.982	85.524	85.784	85.264	85.801	85.374	86.152	84.609	80.637	80.091	79.874	80.31	77.206
Fold1	99.6379	99.6576	99.6913	99.6239	89.85	89.304	89.345	89.264	92.07	92.7	92.66	92.75	90.604	91.486	91.683	91.289	89.56	89.22	87.98	90.49	88.622	89.853	89.455	90.255	87.36	87.37	86.79	87.96	87.078	87.854	86.679	89.061	83.057	83.987	84.588	83.396	84.544	84.014	85.078	82.975	83.267	85.147	84.984	85.311	78.102	79.193	79.373	79.013	78.502
Fold2	96.4748	95.1357	96.4748	93.8332	94.65	95.065	96.06	94.09	91.65	91.64	92.8	90.51	88.927	88.744	89.462	88.038	89.35	89.11	89.71	88.53	89.842	90.435	91.292	89.594	90.05	89.66	90.21	89.11	88.641	89.13	89.477	88.786	87.517	86.765	87.532	86.011	85.077	85.47	86.088	84.861	85.878	85.034	86.013	84.077	80.884	80.046	80.19	79.902	77.301
Fold1	99.4664	99.4774	99.5706	99.3845	89.66	88.704	88.604	88.805	92.87	93.27	93.3	93.24	90.795	91.462	91.342	91.583	90.11	89.72	88.7	90.77	89.194	90.618	90.257	90.981	87.92	88.17	87.88	88.46	87.364	88.015	86.924	89.134	83.514	84.705	85.12	84.295	84.658	84.375	85.357	83.416	82.809	84.57	84.392	84.75	79.512	80.684	80.805	80.563	78.159
Fold2	94.5884	93.5435	94.5884	92.5214	93.846	94.496	95.329	93.677	91.44	91.56	92.49	90.65	88.794	88.61	89.414	87.822	89.62	88.89	89.35	88.42	89.804	90.534	91.529	89.561	89.75	89.94	90.29	89.59	88.755	89.229	89.563	88.898	87.44	86.295	87.041	85.562	85.287	85.653	85.919	85.39	85.516	84.603	85.126	84.087	80.808	80.152	80.778	79.535	76.596
Fold1	99.7332	99.6907	99.6697	99.7116	89.215	87.305	86.051	88.596	92.59	92.99	93.13	92.85	90.985	91.688	91.813	91.562	89.57	89.32	88.3	90.36	89.442	90.55	89.989	91.119	87.36	87.75	87.12	88.38	87.326	87.867	86.499	89.278	83.438	84.222	84.407	84.037	85.001	84.834	85.728	83.958	83.667	84.975	84.641	85.312	79.512	80.096	80.277	79.916	78.559
Fold2	94.3407	93.3407	94.3407	92.3618	94.227	95.162	95.55	94.778	92	92.37	93.32	91.44	89.118	89.462	90.006	88.925	89.88	89.45	89.75	89.16	90.109	90.925	91.479	90.378	89.94	89.78	89.96	89.59	88.203	88.609	88.584	88.633	87.46	86.398	86.727	86.072	85.02	85.605	85.933	85.28	85.706	85.411	86.187	84.649	80.827	80.236	80.625	79.851	76.863
Fold1	99.6379	99.5671	99.5732	99.561	90.569	89.833	89.049	90.632	92.83	92.98	93.14	92.83	91.557	92.168	92.112	92.224	89.63	89.49	88.5	90.51	88.984	90.052	89.466	90.646	87.86	87.83	87.59	88.07	87.269	87.826	86.394	89.307	84.01	84.871	85.139	84.604	85.458	85.29	86.177	84.422	83.286	85.027	84.815	85.241	78.864	79.963	80.232	79.696	78.521
Fold2	94.6075	93.5266	94.6075	92.4702	94.608	94.857	95.666	94.061	91.54	91.86	92.85	90.89	88.832	88.59	89.315	87.876	89.62	89.75	90.13	89.38	90.299	90.799	91.47	90.137	89.31	89.17	89.47	88.87	88.565	89.164	89.581	88.75	87.726	86.613	87.132	86.099	85.439	85.54	85.744	85.337	85.725	85.359	86.064	84.664	81.151	80.744	81.475	80.026	77.111
Fold1	99.8094	99.7806	99.7776	99.7836	90.252	89.891	88.625	91.194	92.22	92.52	92.57	92.47	90.661	91.41	91.422	91.398	89.48	89.46	88.33	90.61	88.508	89.942	89.618	90.268	87.36	87.35	86.85	87.86	86.926	88.066	86.819	89.35	83.476	84.684	85.231	84.143	84.544	83.952	84.938	82.989	83.457	85.387	84.934	85.844	78.788	80.092	80.57	79.619	78.521
Fold2	94.5503	93.6659	94.5503	92.798	94.227	94.669	95.111	94.231	91.94	92.09	93.15	91.05	89.137	89.724	90.838	88.636	89.44	88.45	88.64	88.26	90.261	91.62	92.313	90.938	90	90.18	90.74	89.62	88.717	89.106	89.296	88.916	87.993	87.777	88.586	86.982	85.725	86.542	86.735	86.35	85.82	85.672	86.364	84.99	81.723	81.413	81.631	81.196	76.768
Fold1	99.7332	99.7794	99.8224	99.7364	89.998	89.359	88.544	90.188	92.3	92.73	92.73	92.74	90.814	91.476	91.478	91.474	89.8	89.83	88.83	90.85	88.717	89.783	89.378	90.193	87.67	87.87	87.11	88.64	87.04	87.902	86.732	89.105	83.934	84.911	85.209	84.614	84.563	84.25	85.03	83.483	83.591	85.402	85.095	85.711	78.273	79.468	79.637	79.3	78.693
Fold2	96.4177	94.9955	96.4177	93.6147	93.995	93.627	93.995	93.263	91.52	91.8	92.78	90.84	89.346	88.665	89.127	88.208	89.56	89.21	89.55	88.87	90.719	91.588	92.426	90.766	89.16	88.92	89.31	88.54	88.26	88.8	89.279	88.326	87.421	86.691	87.512	85.885	85.763	86.537	86.88	86.197	86.164	85.437	86.245	84.643	81.494	80.354	80.076	80.634	77.168
Fold1	99.8285	99.796	99.8245	99.7674	90.357	89.844	88.796	90.917	92.74	92.79	92.69	92.89	91.233	92.282	91.996	92.57	89.33	89.3	88.08	90.56	89.022	90.402	89.843	90.968	87.63	87.77	87.06	88.48	86.964	87.517	86.097	88.984	84.258	85.53	86.004	85.06	84.181	83.987	84.603	83.38	83.343	85.015	84.548	85.487	78.578	79.899	79.825	79.973	78.616
Fold2	94.1692	93.2023	94.1692	92.255	94.291	94.58	95.349	93.824	91.73	92.27	93.31	91.24	88.717	89.164	90.012	88.333	90.02	89.25	89.23	89.27	90.071	91.005	91.67	90.349	89.79	89.97	90.33	89.61	88.127	88.902	89.17	88.636	87.288	86.751	87.324	86.185	84.906	85.776	86.021	85.532	85.573	85.258	86.05	84.48	80.16	80.103	80.073	80.133	76.691
Fold1	99.7141	99.7758	99.8563	99.6955	90.442	90.386	89.616	91.168	92.83	93.2	93.06	93.34	91.043	91.459	91.496	91.423	90.34	90.33	89.22	91.47	89.041	89.975	89.569	90.386	88.37	88.51	87.79	89.24	87.421	87.831	86.541	89.159	84.372	84.774	85.118	84.432	85.801	85.478	86.441	84.536	83.934	85.002	84.813	85.191	80.313	81.51	81.77	81.251	78.559
Fold2	94.4741	93.4976	94.4741	92.5411	94.333	93.861	94.333	93.395	91.94	92	92.8	91.22	89.213	88.609	88.894	88.325	89.54	88.75	88.9	88.61	90.452	91.092	91.782	90.413	89.6	89.68	90.21	89.16	88.717	88.723	88.79	88.655	87.974	86.792	87.288	86.302	86.03	86.271	86.495	86.049	86.125	85.485	86.289	84.695	80.999	80.694	81.076	80.315	77.13
Fold1	99.8094	99.8304	99.8564	99.8043	91.097	91.827	90.722	92.96	92.01	92.51	92.74	92.27	90.547	91.264	91.221	91.306	89.4	89.08	88.02	90.18	88.565	90.099	89.649	90.555	87.36	87.46	86.76	88.17	86.697	87.036	85.726	88.387	83.781	85.068	85.475	84.665	85.249	85.201	86.311	84.12	83.019	85.008	84.903	85.113	78.788	80.194	80.577	79.815	78.959
Fold2	96.0175	94.6745	96.0175	93.3686	93.868	94.386	95.398	93.395	92.17	92.57	93.56	91.61	88.965	88.946	90.022	87.895	89.94	89.38	89.27	89.49	89.918	90.477	91.221	89.744	89.5	89.6	90.06	89.14	88.451	88.778	88.844	88.713	87.116	86.548	87.275	85.834	85.363	85.931	86.199	85.664	85.363	84.699	85.42	83.99	79.912	79.892	80.015	79.769	76.825
Fold1	99.7713	99.7651	99.8	99.7302	90.273	89.672	88.665	90.702	92.17	92.38	92.36	92.41	90.852	91.532	91.56	91.505	89.86	89.3	88.01	90.62	88.755	89.732	89.213	90.258	87.69	87.75	86.92	88.58	87.174	87.587	86.431	88.774	83.724	84.68	84.931	84.43	85.192	84.732	85.597	83.885	83.819	85.092	84.8	85.386	78.921	80.064	80.367	79.763	78.559
Fold2	96.3986	95.0362	96.3986	93.7118	93.55	94.26	95.121	93.415	91.37	91.84	92.83	90.88	88.527	88.461	89.308	87.629	89.77	89.21	89.33	89.08	89.689	90.589	91.413	89.78	89.71	89.51	89.69	89.34	87.841	88.195	88.325	88.065	87.536	86.439	87.291	85.603	85.192	85.746	86.385	85.117	85.535	84.35	84.797	83.907	81.437	80.906	81.27	80.544	77.53
Fold1	99.7904	99.7958	99.8115	99.7801	89.829	88.07	87.189	88.97	92.28	92.75	92.87	92.63	90.68	91.018	91.157	90.88	89.5	89.44	88.6	90.29	88.451	89.525	89.153	89.9	87.36	87.58	87.1	88.07	87.002	87.32	86.116	88.558	83.953	84.657	85.054	84.264	84.22	83.619	84.728	82.539	82.485	83.833	83.659	84.007	78.445	79.429	79.978	78.888	78.14
Fold2	94.093	93.1938	94.093	92.3117	94.248	95.045	95.921	94.185	91.96	92.26	93.37	91.18	89.156	89.211	89.965	88.47	89.58	88.24	87.93	88.55	90.433	91.645	92.579	90.73	89.6	89.17	89.3	89.03	88.374	89.228	89.54	88.919	87.116	86.208	86.503	85.915	85.287	86.242	86.714	85.775	86.087	85.596	86.492	84.718	81.113	81.041	81.176	80.907	77.587
Fold1	99.5426	99.4257	99.4957	99.3558	90.4	90.218	90.399	90.038	92.87	92.76	92.74	92.78	90.719	91.991	91.862	92.121	89.42	89.41	88.17	90.68	89.022	90.525	89.957	91.101	87.84	88.28	87.58	88.99	87.25	87.901	86.59	89.252	83.896	85.149	85.634	84.67	85.287	85.453	86.303	84.618	84.01	85.735	85.537	85.934	79.131	80.548	80.89	80.209	78.75
Fold2	96.513	95.2708	96.513	94.0602	94.65	95.298	96.058	94.549	91.79	92	93.04	90.99	88.775	88.421	89.011	87.839	89.33	88.74	89.16	88.32	90.223	90.716	91.407	90.035	89.62	89.34	89.51	89.17	88.565	89.09	89.304	88.876	88.05	87.308	87.961	86.664	85.458	85.854	85.944	85.764	85.878	85.323	85.919	84.736	80.598	79.568	79.357	79.779	76.253
Fold1	99.7904	99.7033	99.7257	99.6809	90.104	90.207	89.676	90.744	92.41	92.87	92.97	92.77	91.043	91.905	91.629	92.183	89.8	89.59	88.43	90.79	88.622	90.329	89.916	90.745	87.96	88.26	87.57	88.96	87.097	87.668	86.243	89.141	83.896	85.16	85.49	84.833	84.925	84.962	85.893	84.051	83.133	84.78	84.142	85.427	78.388	79.873	79.949	79.798	78.731
Fold2	94.7599	93.8827	94.7599	93.0215	94.079	95.114	96.317	93.94	92.17	92.27	93.34	91.22	89.518	89.733	90.568	88.913	89.69	88.93	89.18	88.67	90.242	91.152	92.044	90.278	89.86	89.78	90.38	89.19	88.679	89.061	89.192	88.93	88.241	87.259	87.543	86.977	86.011	87.047	87.465	86.632	85.935	85.382	85.844	84.925	81.189	80.582	80.796	80.368	77.168
Fold1	99.4282	99.4781	99.5496	99.4067	90.4	89.619	89.834	89.405	92.38	92.88	93.05	92.7	90.738	91.54	91.53	91.549	89.42	89.27	88.17	90.39	89.118	90.323	89.956	90.694	87.31	87.48	87.01	87.96	87.174	87.422	86.225	88.654	84.486	85.391	85.559	85.223	85.477	85.224	86.003	84.458	83.591	84.792	84.541	85.045	79.665	80.814	81.116	80.514	79.074
Fold2	96.9703	95.5339	96.9703	94.1395	94.883	95.501	95.862	95.143	91.65	91.69	92.67	90.74	89.842	90.032	90.84	89.237	89.52	88.29	88.29	88.29	91.004	92.095	92.834	91.368	88.93	88.88	89.35	88.42	89.308	90.299	90.662	89.939	88.088	87.182	87.738	86.634	85.706	86.168	86.289	86.048	86.259	85.85	86.416	85.291	81.513	81.148	81.389	80.909	77.435
Fold1	99.4854	99.5557	99.7077	99.4041	90.632	89.755	88.469	91.078	92.61	93.01	93.11	92.92	90.814	91.336	91.327	91.346	89.78	89.72	88.55	90.92	89.003	90.064	89.551	90.583	87.78	87.67	87.13	88.23	87.593	88.415	87.188	89.677	83.438	84.177	84.763	83.599	85.039	84.778	85.565	84.006	83.629	85.395	85.012	85.782	78.75	79.868	79.923	79.814	78.731
Fold2	94.2073	93.2289	94.2073	92.2706	94.121	94.654	95.691	93.639	91.83	92.1	93.04	91.17	88.546	88.72	89.619	87.84	89.08	88.24	88.14	88.34	90.032	90.72	91.497	89.957	89.25	89.2	89.6	88.81	88.355	88.828	89.024	88.633	86.964	86.429	87.22	85.653	84.944	85.367	85.599	85.136	85.668	85.285	86.133	84.453	80.332	80.129	80.522	79.739	76.501
Fold1	99.6379	99.6868	99.7762	99.5976	90.421	89.774	89.205	90.35	92.15	92.76	92.75	92.76	90.375	91.224	91.338	91.111	89.8	89.67	88.61	90.76	88.851	90.114	89.752	90.48	87.5	87.88	87.25	88.52	86.831	87.314	85.994	88.677	83.915	84.775	84.981	84.569	85.23	84.841	85.842	83.862	83.381	84.839	84.516	85.165	79.055	80.771	81.321	80.228	78.959
Fold2	94.2645	93.2628	94.2645	92.2822	94.312	94.77	95.618	93.937	91.81	92.12	93.53	90.74	89.194	89.675	90.897	88.486	89.39	88.31	88.24	88.38	90.395	91.188	91.999	90.391	89.41	88.75	89.03	88.46	88.146	88.736	89.083	88.392	88.107	87.167	87.498	86.839	85.535	85.973	85.836	86.111	85.859	85.487	86.423	84.572	81.037	81.254	81.81	80.706	77.282
Fold1	99.7522	99.7539	99.7868	99.721	90.907	90.74	90.272	91.213	92.43	92.99	93	92.99	90.699	91.25	91.2	91.301	89.65	89.43	88.35	90.54	88.736	89.531	88.82	90.252	86.87	86.77	86	87.55	86.354	86.724	85.383	88.108	83.457	84.564	84.943	84.189	84.181	84.273	85.659	82.93	83.171	84.749	84.37	85.132	78.712	80.343	80.912	79.781	78.521
Fold2	94.5122	93.5283	94.5122	92.5648	94.439	94.567	95.17	93.971	91.92	92.48	93.55	91.43	89.308	89.368	90.57	88.198	90.07	89.2	89.42	88.99	90.09	90.585	91.128	90.048	89.63	89.84	90.25	89.43	88.584	89.013	89.63	88.405	87.593	86.643	87.272	86.022	86.278	86.631	86.754	86.509	85.973	85.229	85.962	84.508	81.628	80.878	81.023	80.733	77.759
Fold1	99.6951	99.6791	99.7211	99.6372	90.484	89.253	88.666	89.849	92.43	92.55	92.47	92.63	91.347	91.952	92.199	91.707	89.63	89.39	88.2	90.6	89.289	90.19	89.683	90.703	87.61	87.47	86.57	88.39	87.803	88.475	87.224	89.764	83.972	84.906	85.259	84.556	84.677	84.053	85.163	82.972	83.991	85.353	85.032	85.675	80.236	81.334	81.937	80.739	78.959
Fold2	94.3598	93.2552	94.3598	92.1762	94.629	95.498	96.381	94.631	91.79	91.85	92.87	90.85	88.679	88.599	89.283	87.926	89.56	88.93	89.44	88.43	89.708	90.541	91.33	89.766	89.62	89.24	89.67	88.82	88.565	89.356	89.889	88.83	87.707	86.351	86.334	86.368	85.916	86.32	86.666	85.976	86.583	85.749	86.208	85.296	81.285	80.958	81.107	80.808	77.034
Fold1	99.7332	99.7345	99.6995	99.7696	90.675	89.829	89.128	90.542	92.51	92.83	92.79	92.86	91.081	91.454	91.275	91.634	89.63	89.48	88.69	90.29	88.794	89.97	89.55	90.395	87.69	88.01	87.39	88.65	86.678	87.031	85.65	88.458	83.857	84.744	85.356	84.14	84.639	84.627	85.798	83.488	83.324	84.757	84.638	84.876	79.665	80.768	81.171	80.368	79.283
Fold2	96.5511	95.1581	96.5511	93.8048	94.1	94.963	95.419	94.51	91.63	91.75	92.9	90.63	89.575	89.927	90.657	89.209	89.73	88.7	88.84	88.56	90.623	91.893	92.659	91.14	89.39	89.41	90.01	88.82	89.041	89.586	89.604	89.567	88.241	87.873	88.109	87.637	85.668	86.49	86.56	86.42	86.373	85.961	86.487	85.441	80.961	80.944	81.057	80.832	77.225
Average:	97.6157	97.0443	97.6401	96.4625	92.356	92.3251	92.3174	92.346	92.1363	92.4672	92.983	91.9622	89.9514	90.3706	90.7704	89.9789	89.6058	89.1592	88.7222	89.611	89.5527	90.6167	90.7501	90.4931	88.5447	88.5602	88.4235	88.7035	87.8938	88.4508	87.9052	89.0168	85.7331	85.8556	86.3156	85.4012	85.1644	85.3399	85.9467	84.7447	84.6037	85.1654	85.3691	84.9683	80.0804	80.5407	80.7837	80.3004	77.8837
Std:	2.23833	2.75074	2.26057	3.25602	1.94923	2.55953	3.28188	1.87948	0.419193	0.47761	0.347219	0.888724	0.946583	1.2953	0.977173	1.66992	0.318485	0.463477	0.629092	1.00306	0.709099	0.616757	1.18293	0.460013	1.1526	1.10088	1.61105	0.642933	0.776435	0.779664	1.47587	0.439971	1.91251	1.06288	1.15017	1.00656	0.555255	0.862404	0.637615	1.15422	1.31658	0.466864	0.781499	0.568011	1.04029	0.542716	0.647029	0.52993	0.952719
t-test2	7.26668e-84	2.13836e-52	2.82626e-57	1.14698e-42	6.86352e-120	7.21795e-76	2.30549e-99	3.90865e-57	6.59701e-157	2.39731e-108	1.32602e-139	7.51641e-84
Cohen's	2.51	1.78	1.89	1.55	3.4	2.32	2.88	1.89	4.46	3.1	3.94	2.51
https://support.office.com/en-us/article/ttest-function-1696ffc1-4811-40fd-9d13-a0eaad83c7ae?NS=EXCEL&Version=90&SysLcid=1033&UiLcid=1033&AppVer=ZXL900&HelpId=xlmain11.chm60364&ui=en-US&rs=en-US&ad=US
[truncated: 3 more columns]
